# Supplementary material for: Thailandepsin A
Source: Acta Crystallogr Sect E Struct Rep Online. 2011 Oct 12;67(Pt 11):o2948–9. doi: 10.1107/S1600536811041390 (PMC3247358; doi:10.1107/S1600536811041390)
Supplement: Supplementary file 1 [file e-67-o2948-sup1.cif]

##############################################################################
#                                                                            #
# This CIF contains the data in a paper accepted for publication in          #
# Acta Crystallographica Section E. It conforms to the requirements of       #
# Notes for Authors for Acta Crystallographica Section E, and has been       #
# peer reviewed under the auspices of the IUCr Commission on Journals.       #
#                                                                            #
# Full details of the Crystallographic Information File format               #
# are given in the paper "The Crystallographic Information File (CIF):       #
# a New Standard Archive File for Crystallography" by S. R. Hall, F. H.      #
# Allen and I. D. Brown [Acta Cryst. (1991), A47, 655-685].                  #
#                                                                            #
# The current version of the core CIF dictionary is obtainable from          #
# ftp://ftp.iucr.org/pub/cif_core.dic.                                       #
#                                                                            #
# Software is freely available for graphical display of the structure(s)     #
# in this CIF. For information consult the CIF software page                 #
# http://www.iucr.org/resources/cif/software.                                #
#                                                                            #
# This file may be used for bona fide research purposes within the           #
# scientific community so long as proper attribution is given to the journal # 
# article from which it was obtained.                                        #
#                                                                            #
##############################################################################
data_I
_audit_creation_method     'SHELXL'
_chemical_name_systematic
;
(<i>E</i>)-(1<i>S</i>,5<i>S</i>,6<i>R</i>,9<i>S</i>,20<i>R</i>)-6-[(2<i>S</i>)-
butan-2-yl]-5-hydroxy-20-[2-(methylsulfanyl)ethyl]-2-oxa-11,12-dithia-
7,19,22-triazabicyclo[7.7.6]docosa-15-ene-3,8,18,21-tetraone
;
_chemical_name_common     'Thailandepsin A'
_chemical_formula_moiety     'C23 H37 N3 O6 S3'
_chemical_formula_sum     'C23 H37 N3 O6 S3'
_chemical_formula_iupac     'C23 H37 N3 O6 S3'
_chemical_formula_weight     547.74
_chemical_melting_point     ?
_symmetry_cell_setting     orthorhombic
_symmetry_space_group_name_H-M     'P 21 21 21'
_symmetry_space_group_name_Hall     'P 2ac 2ab'
loop_
    _symmetry_equiv_pos_as_xyz
    'x, y, z'
    '-x+1/2, -y, z+1/2'
    '-x, y+1/2, -z+1/2'
    'x+1/2, -y+1/2, -z'
_cell_length_a     12.7747(3)
_cell_length_b     13.2926(3)
_cell_length_c     15.4218(4)
_cell_angle_alpha     90.00
_cell_angle_beta     90.00
_cell_angle_gamma     90.00
_cell_volume     2618.76(11)
_cell_formula_units_Z     4
_cell_measurement_reflns_used     9793
_cell_measurement_theta_min     3.4598
_cell_measurement_theta_max     71.2185
_cell_measurement_temperature     100.0(10)
_exptl_crystal_description     block
_exptl_crystal_colour     colourless
_exptl_crystal_size_max     0.45
_exptl_crystal_size_mid     0.42
_exptl_crystal_size_min     0.38
_exptl_crystal_density_diffrn     1.389
_exptl_crystal_density_meas     ?
_exptl_crystal_density_method     'not measured'
_exptl_crystal_F_000     1168
_exptl_absorpt_coefficient_mu     2.955
_exptl_absorpt_correction_type     multi-scan
_exptl_absorpt_process_details
;
(SADABS; Bruker, 2007)
;
_exptl_absorpt_correction_T_min     0.3518
_exptl_absorpt_correction_T_max     0.4029
_exptl_special_details     ?
_diffrn_ambient_temperature     100.0(10)
_diffrn_radiation_type     'Cu K\a'
_diffrn_radiation_wavelength     1.54178
_diffrn_radiation_source     'fine-focus sealed tube'
_diffrn_radiation_monochromator     graphite
_diffrn_measurement_device_type     'Bruker SMART APEXII area-detector'
_diffrn_measurement_method     '0.50\% \w and 0.5 \% \f'
_diffrn_detector_area_resol_mean     ?
_diffrn_reflns_number     34598
_diffrn_reflns_av_R_equivalents     0.0245
_diffrn_reflns_av_sigmaI/netI     0.0127
_diffrn_reflns_theta_min     4.39
_diffrn_reflns_theta_max     71.71
_diffrn_reflns_theta_full     67.00
_diffrn_measured_fraction_theta_max     0.994
_diffrn_measured_fraction_theta_full     0.998
_diffrn_reflns_limit_h_min     -15
_diffrn_reflns_limit_h_max     14
_diffrn_reflns_limit_k_min     -15
_diffrn_reflns_limit_k_max     16
_diffrn_reflns_limit_l_min     -18
_diffrn_reflns_limit_l_max     17
_refine_special_details
;
Refinement of <i>F</i>^2^ against ALL reflections. The weighted <i>R</i>-factor
<i>wR</i> and goodness of fit <i>S</i> are based on <i>F</i>^2^, conventional
<i>R</i>-factors <i>R</i> are based on <i>F</i>, with <i>F</i> set to zero for
negative <i>F</i>^2^. The threshold expression of <i>F</i>^2^ >
\s(<i>F</i>^2^) is used only for calculating <i>R</i>-factors(gt) <i>etc</i>.
and is not relevant to the choice of reflections for refinement.
<i>R</i>-factors based on <i>F</i>^2^ are statistically about twice as large
as those based on <i>F</i>, and <i>R</i>- factors based on ALL data will be
even larger.
;
_reflns_number_total     4990
_reflns_number_gt     4981
_reflns_threshold_expression     I>2\s(I)
_refine_ls_structure_factor_coef     Fsqd
_refine_ls_matrix_type     full
_refine_ls_R_factor_all     0.0269
_refine_ls_R_factor_gt     0.0269
_refine_ls_wR_factor_gt     0.0711
_refine_ls_wR_factor_ref     0.0711
_refine_ls_goodness_of_fit_ref     1.045
_refine_ls_restrained_S_all     1.044
_refine_ls_number_reflns     4990
_refine_ls_number_parameters     326
_refine_ls_number_restraints     4
_refine_ls_hydrogen_treatment     mixed
_refine_ls_weighting_scheme     calc
_refine_ls_weighting_details
         'calc w=1/[\s^2^(Fo^2^)+(0.0510P)^2^+0.7593P] where P=(Fo^2^+2Fc^2^)/3'
_atom_sites_solution_hydrogens     geom
_atom_sites_solution_primary     direct
_atom_sites_solution_secondary     difmap
_refine_ls_shift/su_max     0.001
_refine_ls_shift/su_mean     0.000
_refine_diff_density_max     0.346
_refine_diff_density_min     -0.363
_refine_ls_extinction_method     none
_refine_ls_extinction_coef     ?
_refine_ls_abs_structure_details     'Flack (1983), <b>???? Friedel pairs</b>'
_refine_ls_abs_structure_Flack     0.000(9)
loop_
    _atom_type_symbol
    _atom_type_description
    _atom_type_scat_dispersion_real
    _atom_type_scat_dispersion_imag
    _atom_type_scat_source
    'C' 'C' 0.0181 0.0091
                         'International Tables Vol C Tables 4.2.6.8 and 6.1.1.4'
    'H' 'H' 0.0000 0.0000
                         'International Tables Vol C Tables 4.2.6.8 and 6.1.1.4'
    'N' 'N' 0.0311 0.0180
                         'International Tables Vol C Tables 4.2.6.8 and 6.1.1.4'
    'O' 'O' 0.0492 0.0322
                         'International Tables Vol C Tables 4.2.6.8 and 6.1.1.4'
    'S' 'S' 0.3331 0.5567
                         'International Tables Vol C Tables 4.2.6.8 and 6.1.1.4'
_computing_data_collection     'APEX2 (Bruker, 2007)'
_computing_cell_refinement     'SAINT (Bruker, 2007)'
_computing_data_reduction     'SAINT (Bruker, 2007)'
_computing_structure_solution     'SHELXTL (Sheldrick, 2008)'
_computing_structure_refinement     'SHELXTL (Sheldrick, 2008)'
_computing_molecular_graphics
    'SHELXTL (Sheldrick, 2008) and <i>OLEX2</i> (Dolomanov <i>et al.</i>, 2009)'
_computing_publication_material     'SHELXTL'
loop_
    _atom_site_type_symbol
    _atom_site_label
    _atom_site_fract_x
    _atom_site_fract_y
    _atom_site_fract_z
    _atom_site_U_iso_or_equiv
    _atom_site_adp_type
    _atom_site_calc_flag
    _atom_site_refinement_flags
    _atom_site_occupancy
    _atom_site_symmetry_multiplicity
    _atom_site_disorder_assembly
    _atom_site_disorder_group
    S S1 1.10290(3) -0.14637(3) 0.38774(2) 0.02184(10) Uani d . 1 1 . .
    S S2 0.97356(3) -0.08216(3) 0.33328(2) 0.01709(9) Uani d . 1 1 . .
    S S3 0.91337(3) 0.40012(3) 0.40152(3) 0.02362(10) Uani d . 1 1 . .
    O O1 1.08885(10) -0.18335(9) 0.67591(8) 0.0223(3) Uani d . 1 1 . .
    O O2 0.77376(8) -0.09984(8) 0.61157(7) 0.0141(2) Uani d . 1 1 . .
    O O3 0.69383(9) -0.08629(9) 0.74184(7) 0.0190(2) Uani d . 1 1 . .
    O O4 0.85790(9) -0.16775(8) 0.88174(7) 0.0140(2) Uani d D 1 1 . .
    H H4 0.8699(17) -0.2254(7) 0.9016(13) 0.021 Uiso d D 1 1 . .
    O O5 1.11125(9) 0.14154(8) 0.55597(7) 0.0179(2) Uani d . 1 1 . .
    O O6 0.86120(9) 0.12479(8) 0.64747(7) 0.0158(2) Uani d . 1 1 . .
    N N1 0.99720(10) -0.04020(10) 0.70173(8) 0.0128(3) Uani d D 1 1 . .
    H H1 0.9652(14) 0.0126(9) 0.6798(12) 0.015 Uiso d D 1 1 . .
    N N2 1.00458(10) 0.00984(9) 0.52676(8) 0.0121(2) Uani d D 1 1 . .
    H H2 0.9444(8) -0.0082(14) 0.5038(12) 0.014 Uiso d D 1 1 . .
    N N3 0.83857(10) 0.13784(10) 0.50282(8) 0.0138(3) Uani d D 1 1 . .
    H H3 0.7955(12) 0.1335(15) 0.4584(8) 0.017 Uiso d D 1 1 . .
    C C1 1.05386(12) -0.10227(12) 0.65205(10) 0.0143(3) Uani d . 1 1 . .
    C C2 1.07489(12) -0.06840(11) 0.55727(9) 0.0131(3) Uani d . 1 1 . .
    H H2A 1.1482 -0.0423 0.5537 0.016 Uiso calc R 1 1 . .
    C C3 1.06714(13) -0.16258(12) 0.50086(10) 0.0174(3) Uani d . 1 1 . .
    H H3A 0.9943 -0.1877 0.5034 0.021 Uiso calc R 1 1 . .
    H H3B 1.1128 -0.2151 0.5262 0.021 Uiso calc R 1 1 . .
    C C4 0.88346(14) -0.18723(13) 0.31638(11) 0.0202(3) Uani d . 1 1 . .
    H H4A 0.8850 -0.2082 0.2548 0.024 Uiso calc R 1 1 . .
    H H4B 0.9052 -0.2453 0.3524 0.024 Uiso calc R 1 1 . .
    C C5 0.77251(12) -0.15466(13) 0.34132(11) 0.0190(3) Uani d . 1 1 . .
    H H5A 0.7542 -0.0927 0.3091 0.023 Uiso calc R 1 1 . .
    H H5B 0.7225 -0.2079 0.3240 0.023 Uiso calc R 1 1 . .
    C C6 0.76184(12) -0.13526(13) 0.43705(10) 0.0173(3) Uani d . 1 1 . .
    H H6 0.7980 -0.1793 0.4752 0.021 Uiso calc R 1 1 . .
    C C7 0.70632(12) -0.06202(12) 0.47258(10) 0.0162(3) Uani d . 1 1 . .
    H H7 0.6720 -0.0170 0.4341 0.019 Uiso calc R 1 1 . .
    C C8 0.69224(12) -0.04303(12) 0.56827(10) 0.0154(3) Uani d . 1 1 . .
    H H8 0.6227 -0.0704 0.5865 0.018 Uiso calc R 1 1 . .
    C C9 0.76158(12) -0.12126(11) 0.69723(10) 0.0136(3) Uani d . 1 1 . .
    C C10 0.84280(12) -0.19799(11) 0.72498(10) 0.0138(3) Uani d . 1 1 . .
    H H10A 0.8877 -0.2133 0.6743 0.017 Uiso calc R 1 1 . .
    H H10B 0.8059 -0.2608 0.7409 0.017 Uiso calc R 1 1 . .
    C C11 0.91409(12) -0.16801(11) 0.80094(9) 0.0127(3) Uani d . 1 1 . .
    H H11 0.9724 -0.2180 0.8051 0.015 Uiso calc R 1 1 . .
    C C12 0.96190(12) -0.06200(11) 0.79096(9) 0.0125(3) Uani d . 1 1 . .
    H H12 0.9029 -0.0143 0.8019 0.015 Uiso calc R 1 1 . .
    C C13 1.04416(12) -0.03790(11) 0.86101(10) 0.0146(3) Uani d . 1 1 . .
    H H13 1.0124 -0.0559 0.9182 0.017 Uiso calc R 1 1 . .
    C C14 1.06664(13) 0.07539(12) 0.86315(10) 0.0184(3) Uani d . 1 1 . .
    H H14A 1.1138 0.0927 0.8144 0.022 Uiso calc R 1 1 . .
    H H14B 1.0002 0.1125 0.8548 0.022 Uiso calc R 1 1 . .
    C C15 1.11702(14) 0.10927(13) 0.94810(11) 0.0222(3) Uani d . 1 1 . .
    H H15A 1.0677 0.0988 0.9960 0.033 Uiso calc R 1 1 . .
    H H15B 1.1350 0.1808 0.9443 0.033 Uiso calc R 1 1 . .
    H H15C 1.1807 0.0700 0.9585 0.033 Uiso calc R 1 1 . .
    C C16 1.14602(12) -0.09806(13) 0.85283(10) 0.0184(3) Uani d . 1 1 . .
    H H16A 1.1848 -0.0752 0.8017 0.028 Uiso calc R 1 1 . .
    H H16B 1.1296 -0.1697 0.8467 0.028 Uiso calc R 1 1 . .
    H H16C 1.1888 -0.0878 0.9048 0.028 Uiso calc R 1 1 . .
    C C17 1.02739(12) 0.10824(11) 0.52881(9) 0.0134(3) Uani d . 1 1 . .
    C C18 0.94399(12) 0.17890(11) 0.49209(10) 0.0138(3) Uani d . 1 1 . .
    H H18 0.9480 0.2442 0.5241 0.017 Uiso calc R 1 1 . .
    C C19 0.80478(12) 0.11430(11) 0.58346(10) 0.0141(3) Uani d . 1 1 . .
    C C20 0.69604(12) 0.06994(12) 0.59060(10) 0.0160(3) Uani d . 1 1 . .
    H H20A 0.6486 0.1068 0.5510 0.019 Uiso calc R 1 1 . .
    H H20B 0.6701 0.0797 0.6505 0.019 Uiso calc R 1 1 . .
    C C21 0.96752(13) 0.19916(11) 0.39575(10) 0.0158(3) Uani d . 1 1 . .
    H H21A 1.0409 0.2224 0.3904 0.019 Uiso calc R 1 1 . .
    H H21B 0.9613 0.1351 0.3634 0.019 Uiso calc R 1 1 . .
    C C22 0.89580(13) 0.27705(12) 0.35353(10) 0.0168(3) Uani d . 1 1 . .
    H H22A 0.8220 0.2558 0.3605 0.020 Uiso calc R 1 1 . .
    H H22B 0.9112 0.2807 0.2907 0.020 Uiso calc R 1 1 . .
    C C23 0.82077(15) 0.46899(14) 0.33643(12) 0.0250(4) Uani d . 1 1 . .
    H H23A 0.8190 0.5393 0.3554 0.037 Uiso calc R 1 1 . .
    H H23B 0.7510 0.4392 0.3431 0.037 Uiso calc R 1 1 . .
    H H23C 0.8419 0.4659 0.2754 0.037 Uiso calc R 1 1 . .
loop_
    _atom_site_aniso_label
    _atom_site_aniso_U_11
    _atom_site_aniso_U_22
    _atom_site_aniso_U_33
    _atom_site_aniso_U_12
    _atom_site_aniso_U_13
    _atom_site_aniso_U_23
    S1 0.01829(19) 0.0340(2) 0.01321(18) 0.00771(17) -0.00022(14) -0.00696(15)
    S2 0.01714(18) 0.02111(19) 0.01302(16) 0.00009(15) -0.00063(14) -0.00078(14)
    S3 0.0279(2) 0.0207(2) 0.0222(2) 0.00109(16) -0.00648(16) 0.00032(16)
    O1 0.0286(6) 0.0210(6) 0.0172(6) 0.0118(5) 0.0048(5) 0.0045(5)
    O2 0.0140(5) 0.0171(5) 0.0112(5) 0.0017(4) 0.0001(4) 0.0034(4)
    O3 0.0199(5) 0.0216(6) 0.0156(5) 0.0040(5) 0.0037(4) 0.0017(5)
    O4 0.0190(5) 0.0131(5) 0.0098(5) 0.0019(4) 0.0019(4) 0.0018(4)
    O5 0.0167(5) 0.0166(5) 0.0205(5) -0.0020(4) -0.0032(5) -0.0018(5)
    O6 0.0197(5) 0.0159(5) 0.0119(5) 0.0022(4) 0.0004(4) -0.0001(4)
    N1 0.0161(6) 0.0129(6) 0.0093(6) 0.0026(5) -0.0002(5) 0.0029(5)
    N2 0.0122(6) 0.0137(6) 0.0103(6) -0.0004(5) -0.0003(4) -0.0003(5)
    N3 0.0139(6) 0.0155(6) 0.0121(6) 0.0005(5) -0.0008(5) 0.0010(5)
    C1 0.0145(7) 0.0156(7) 0.0129(7) 0.0005(6) 0.0002(5) 0.0013(6)
    C2 0.0146(7) 0.0142(7) 0.0104(6) 0.0017(6) 0.0001(5) -0.0004(6)
    C3 0.0227(7) 0.0153(7) 0.0142(7) 0.0037(6) -0.0015(6) -0.0014(6)
    C4 0.0243(8) 0.0191(7) 0.0170(8) -0.0014(7) -0.0020(7) -0.0043(6)
    C5 0.0184(8) 0.0213(8) 0.0172(8) -0.0030(6) -0.0031(6) -0.0015(6)
    C6 0.0167(7) 0.0196(7) 0.0156(7) -0.0045(6) -0.0035(6) 0.0037(6)
    C7 0.0150(7) 0.0194(7) 0.0143(7) -0.0019(6) -0.0042(6) 0.0040(6)
    C8 0.0126(7) 0.0182(7) 0.0154(7) 0.0001(6) -0.0011(6) 0.0038(6)
    C9 0.0165(7) 0.0135(7) 0.0107(6) -0.0032(6) -0.0007(6) 0.0002(5)
    C10 0.0183(7) 0.0118(7) 0.0111(7) 0.0006(6) -0.0002(6) -0.0001(5)
    C11 0.0157(7) 0.0136(7) 0.0087(6) 0.0015(6) 0.0001(6) 0.0010(5)
    C12 0.0152(7) 0.0133(6) 0.0089(6) 0.0014(6) 0.0010(6) 0.0009(5)
    C13 0.0176(7) 0.0156(7) 0.0106(7) 0.0009(6) -0.0008(6) 0.0000(5)
    C14 0.0249(8) 0.0155(7) 0.0148(7) -0.0014(6) -0.0034(6) 0.0017(6)
    C15 0.0287(9) 0.0189(8) 0.0190(8) -0.0025(7) -0.0021(7) -0.0013(6)
    C16 0.0161(7) 0.0208(8) 0.0182(8) 0.0011(6) -0.0020(6) 0.0011(6)
    C17 0.0164(7) 0.0158(7) 0.0079(6) -0.0003(6) 0.0022(6) -0.0004(5)
    C18 0.0153(7) 0.0133(7) 0.0127(7) -0.0014(6) 0.0000(6) 0.0000(6)
    C19 0.0160(7) 0.0119(7) 0.0144(7) 0.0037(6) 0.0017(6) 0.0005(6)
    C20 0.0154(7) 0.0184(7) 0.0142(7) 0.0036(6) 0.0020(6) 0.0026(6)
    C21 0.0192(7) 0.0154(7) 0.0128(7) -0.0013(6) 0.0012(6) 0.0013(6)
    C22 0.0210(8) 0.0171(7) 0.0122(7) -0.0029(6) -0.0026(6) 0.0015(5)
    C23 0.0259(8) 0.0281(9) 0.0209(8) 0.0081(7) 0.0006(7) 0.0028(7)
_geom_special_details
;
All e.s.d.'s (except the e.s.d. in the dihedral angle between two l.s. planes)
are estimated using the full covariance matrix. The cell e.s.d.'s are taken
into account individually in the estimation of e.s.d.'s in distances, angles
and torsion angles; correlations between e.s.d.'s in cell parameters are only
used when they are defined by crystal symmetry. An approximate (isotropic)
treatment of cell e.s.d.'s is used for estimating e.s.d.'s involving l.s.
planes.
;
loop_
    _geom_bond_atom_site_label_1
    _geom_bond_atom_site_label_2
    _geom_bond_site_symmetry_2
    _geom_bond_distance
    _geom_bond_publ_flag
    S1 C3 . 1.8162(17) ?
    S1 S2 . 2.0406(6) ?
    S2 C4 . 1.8285(17) ?
    S3 C23 . 1.8014(18) ?
    S3 C22 . 1.8095(16) ?
    O1 C1 . 1.223(2) ?
    O2 C9 . 1.3602(18) ?
    O2 C8 . 1.4494(18) ?
    O3 C9 . 1.199(2) ?
    O4 C11 . 1.4380(17) ?
    O4 H4 . 0.8399(10) ?
    O5 C17 . 1.233(2) ?
    O6 C19 . 1.230(2) ?
    N1 C1 . 1.338(2) ?
    N1 C12 . 1.4769(18) ?
    N1 H1 . 0.8797(10) ?
    N2 C17 . 1.340(2) ?
    N2 C2 . 1.4524(19) ?
    N2 H2 . 0.8798(10) ?
    N3 C19 . 1.353(2) ?
    N3 C18 . 1.4624(18) ?
    N3 H3 . 0.8799(10) ?
    C1 C2 . 1.553(2) ?
    C2 C3 . 1.528(2) ?
    C2 H2A . 1.0000 ?
    C3 H3A . 0.9900 ?
    C3 H3B . 0.9900 ?
    C4 C5 . 1.531(2) ?
    C4 H4A . 0.9900 ?
    C4 H4B . 0.9900 ?
    C5 C6 . 1.505(2) ?
    C5 H5A . 0.9900 ?
    C5 H5B . 0.9900 ?
    C6 C7 . 1.323(2) ?
    C6 H6 . 0.9500 ?
    C7 C8 . 1.508(2) ?
    C7 H7 . 0.9500 ?
    C8 C20 . 1.541(2) ?
    C8 H8 . 1.0000 ?
    C9 C10 . 1.517(2) ?
    C10 C11 . 1.536(2) ?
    C10 H10A . 0.9900 ?
    C10 H10B . 0.9900 ?
    C11 C12 . 1.543(2) ?
    C11 H11 . 1.0000 ?
    C12 C13 . 1.541(2) ?
    C12 H12 . 1.0000 ?
    C13 C16 . 1.533(2) ?
    C13 C14 . 1.533(2) ?
    C13 H13 . 1.0000 ?
    C14 C15 . 1.528(2) ?
    C14 H14A . 0.9900 ?
    C14 H14B . 0.9900 ?
    C15 H15A . 0.9800 ?
    C15 H15B . 0.9800 ?
    C15 H15C . 0.9800 ?
    C16 H16A . 0.9800 ?
    C16 H16B . 0.9800 ?
    C16 H16C . 0.9800 ?
    C17 C18 . 1.529(2) ?
    C18 C21 . 1.540(2) ?
    C18 H18 . 1.0000 ?
    C19 C20 . 1.513(2) ?
    C20 H20A . 0.9900 ?
    C20 H20B . 0.9900 ?
    C21 C22 . 1.528(2) ?
    C21 H21A . 0.9900 ?
    C21 H21B . 0.9900 ?
    C22 H22A . 0.9900 ?
    C22 H22B . 0.9900 ?
    C23 H23A . 0.9800 ?
    C23 H23B . 0.9800 ?
    C23 H23C . 0.9800 ?
loop_
    _geom_angle_atom_site_label_1
    _geom_angle_atom_site_label_2
    _geom_angle_atom_site_label_3
    _geom_angle_site_symmetry_1
    _geom_angle_site_symmetry_3
    _geom_angle
    _geom_angle_publ_flag
    C3 S1 S2 . . 103.96(6) ?
    C4 S2 S1 . . 104.41(6) ?
    C23 S3 C22 . . 98.63(8) ?
    C9 O2 C8 . . 118.31(12) ?
    C11 O4 H4 . . 102.9(15) ?
    C1 N1 C12 . . 125.27(13) ?
    C1 N1 H1 . . 121.5(13) ?
    C12 N1 H1 . . 111.9(13) ?
    C17 N2 C2 . . 123.82(13) ?
    C17 N2 H2 . . 117.7(13) ?
    C2 N2 H2 . . 118.4(13) ?
    C19 N3 C18 . . 118.95(13) ?
    C19 N3 H3 . . 120.1(13) ?
    C18 N3 H3 . . 120.8(13) ?
    O1 C1 N1 . . 124.65(14) ?
    O1 C1 C2 . . 118.38(14) ?
    N1 C1 C2 . . 116.97(13) ?
    N2 C2 C3 . . 111.24(12) ?
    N2 C2 C1 . . 113.92(12) ?
    C3 C2 C1 . . 106.69(12) ?
    N2 C2 H2A . . 108.3 ?
    C3 C2 H2A . . 108.3 ?
    C1 C2 H2A . . 108.3 ?
    C2 C3 S1 . . 115.69(11) ?
    C2 C3 H3A . . 108.4 ?
    S1 C3 H3A . . 108.4 ?
    C2 C3 H3B . . 108.4 ?
    S1 C3 H3B . . 108.4 ?
    H3A C3 H3B . . 107.4 ?
    C5 C4 S2 . . 109.33(11) ?
    C5 C4 H4A . . 109.8 ?
    S2 C4 H4A . . 109.8 ?
    C5 C4 H4B . . 109.8 ?
    S2 C4 H4B . . 109.8 ?
    H4A C4 H4B . . 108.3 ?
    C6 C5 C4 . . 112.26(13) ?
    C6 C5 H5A . . 109.2 ?
    C4 C5 H5A . . 109.2 ?
    C6 C5 H5B . . 109.2 ?
    C4 C5 H5B . . 109.2 ?
    H5A C5 H5B . . 107.9 ?
    C7 C6 C5 . . 125.51(15) ?
    C7 C6 H6 . . 117.2 ?
    C5 C6 H6 . . 117.2 ?
    C6 C7 C8 . . 126.32(14) ?
    C6 C7 H7 . . 116.8 ?
    C8 C7 H7 . . 116.8 ?
    O2 C8 C7 . . 106.14(12) ?
    O2 C8 C20 . . 112.45(12) ?
    C7 C8 C20 . . 112.21(13) ?
    O2 C8 H8 . . 108.6 ?
    C7 C8 H8 . . 108.6 ?
    C20 C8 H8 . . 108.6 ?
    O3 C9 O2 . . 123.95(14) ?
    O3 C9 C10 . . 126.34(14) ?
    O2 C9 C10 . . 109.66(12) ?
    C9 C10 C11 . . 116.50(12) ?
    C9 C10 H10A . . 108.2 ?
    C11 C10 H10A . . 108.2 ?
    C9 C10 H10B . . 108.2 ?
    C11 C10 H10B . . 108.2 ?
    H10A C10 H10B . . 107.3 ?
    O4 C11 C10 . . 111.44(12) ?
    O4 C11 C12 . . 106.37(11) ?
    C10 C11 C12 . . 113.29(12) ?
    O4 C11 H11 . . 108.5 ?
    C10 C11 H11 . . 108.5 ?
    C12 C11 H11 . . 108.5 ?
    N1 C12 C13 . . 113.84(12) ?
    N1 C12 C11 . . 113.14(12) ?
    C13 C12 C11 . . 112.95(12) ?
    N1 C12 H12 . . 105.3 ?
    C13 C12 H12 . . 105.3 ?
    C11 C12 H12 . . 105.3 ?
    C16 C13 C14 . . 110.81(13) ?
    C16 C13 C12 . . 114.39(13) ?
    C14 C13 C12 . . 110.31(12) ?
    C16 C13 H13 . . 107.0 ?
    C14 C13 H13 . . 107.0 ?
    C12 C13 H13 . . 107.0 ?
    C15 C14 C13 . . 112.76(13) ?
    C15 C14 H14A . . 109.0 ?
    C13 C14 H14A . . 109.0 ?
    C15 C14 H14B . . 109.0 ?
    C13 C14 H14B . . 109.0 ?
    H14A C14 H14B . . 107.8 ?
    C14 C15 H15A . . 109.5 ?
    C14 C15 H15B . . 109.5 ?
    H15A C15 H15B . . 109.5 ?
    C14 C15 H15C . . 109.5 ?
    H15A C15 H15C . . 109.5 ?
    H15B C15 H15C . . 109.5 ?
    C13 C16 H16A . . 109.5 ?
    C13 C16 H16B . . 109.5 ?
    H16A C16 H16B . . 109.5 ?
    C13 C16 H16C . . 109.5 ?
    H16A C16 H16C . . 109.5 ?
    H16B C16 H16C . . 109.5 ?
    O5 C17 N2 . . 123.19(14) ?
    O5 C17 C18 . . 120.72(13) ?
    N2 C17 C18 . . 116.05(13) ?
    N3 C18 C17 . . 111.75(12) ?
    N3 C18 C21 . . 110.75(12) ?
    C17 C18 C21 . . 109.20(12) ?
    N3 C18 H18 . . 108.4 ?
    C17 C18 H18 . . 108.4 ?
    C21 C18 H18 . . 108.4 ?
    O6 C19 N3 . . 121.62(14) ?
    O6 C19 C20 . . 121.58(14) ?
    N3 C19 C20 . . 116.73(14) ?
    C19 C20 C8 . . 113.10(13) ?
    C19 C20 H20A . . 109.0 ?
    C8 C20 H20A . . 109.0 ?
    C19 C20 H20B . . 109.0 ?
    C8 C20 H20B . . 109.0 ?
    H20A C20 H20B . . 107.8 ?
    C22 C21 C18 . . 114.37(13) ?
    C22 C21 H21A . . 108.7 ?
    C18 C21 H21A . . 108.7 ?
    C22 C21 H21B . . 108.7 ?
    C18 C21 H21B . . 108.7 ?
    H21A C21 H21B . . 107.6 ?
    C21 C22 S3 . . 111.34(11) ?
    C21 C22 H22A . . 109.4 ?
    S3 C22 H22A . . 109.4 ?
    C21 C22 H22B . . 109.4 ?
    S3 C22 H22B . . 109.4 ?
    H22A C22 H22B . . 108.0 ?
    S3 C23 H23A . . 109.5 ?
    S3 C23 H23B . . 109.5 ?
    H23A C23 H23B . . 109.5 ?
    S3 C23 H23C . . 109.5 ?
    H23A C23 H23C . . 109.5 ?
    H23B C23 H23C . . 109.5 ?
loop_
    _geom_torsion_atom_site_label_1
    _geom_torsion_atom_site_label_2
    _geom_torsion_atom_site_label_3
    _geom_torsion_atom_site_label_4
    _geom_torsion_site_symmetry_1
    _geom_torsion_site_symmetry_2
    _geom_torsion_site_symmetry_3
    _geom_torsion_site_symmetry_4
    _geom_torsion
    _geom_torsion_publ_flag
    C3 S1 S2 C4 . . . . -79.45(8) ?
    C12 N1 C1 O1 . . . . -4.2(2) ?
    C12 N1 C1 C2 . . . . 175.04(13) ?
    C17 N2 C2 C3 . . . . -143.88(14) ?
    C17 N2 C2 C1 . . . . 95.49(16) ?
    O1 C1 C2 N2 . . . . 161.20(14) ?
    N1 C1 C2 N2 . . . . -18.11(19) ?
    O1 C1 C2 C3 . . . . 38.06(19) ?
    N1 C1 C2 C3 . . . . -141.25(14) ?
    N2 C2 C3 S1 . . . . 61.75(15) ?
    C1 C2 C3 S1 . . . . -173.45(10) ?
    S2 S1 C3 C2 . . . . -79.42(12) ?
    S1 S2 C4 C5 . . . . 138.27(10) ?
    S2 C4 C5 C6 . . . . -67.15(16) ?
    C4 C5 C6 C7 . . . . 141.33(16) ?
    C5 C6 C7 C8 . . . . 178.20(15) ?
    C9 O2 C8 C7 . . . . -160.50(12) ?
    C9 O2 C8 C20 . . . . 76.45(16) ?
    C6 C7 C8 O2 . . . . 16.4(2) ?
    C6 C7 C8 C20 . . . . 139.65(16) ?
    C8 O2 C9 O3 . . . . -9.1(2) ?
    C8 O2 C9 C10 . . . . 168.50(12) ?
    O3 C9 C10 C11 . . . . -58.7(2) ?
    O2 C9 C10 C11 . . . . 123.75(13) ?
    C9 C10 C11 O4 . . . . 71.69(16) ?
    C9 C10 C11 C12 . . . . -48.21(17) ?
    C1 N1 C12 C13 . . . . 84.41(18) ?
    C1 N1 C12 C11 . . . . -46.31(19) ?
    O4 C11 C12 N1 . . . . -164.12(12) ?
    C10 C11 C12 N1 . . . . -41.37(17) ?
    O4 C11 C12 C13 . . . . 64.71(15) ?
    C10 C11 C12 C13 . . . . -172.53(12) ?
    N1 C12 C13 C16 . . . . -61.27(17) ?
    C11 C12 C13 C16 . . . . 69.54(16) ?
    N1 C12 C13 C14 . . . . 64.44(16) ?
    C11 C12 C13 C14 . . . . -164.75(12) ?
    C16 C13 C14 C15 . . . . -71.70(17) ?
    C12 C13 C14 C15 . . . . 160.60(13) ?
    C2 N2 C17 O5 . . . . 0.9(2) ?
    C2 N2 C17 C18 . . . . 178.86(12) ?
    C19 N3 C18 C17 . . . . 57.26(17) ?
    C19 N3 C18 C21 . . . . 179.24(13) ?
    O5 C17 C18 N3 . . . . -152.25(13) ?
    N2 C17 C18 N3 . . . . 29.76(18) ?
    O5 C17 C18 C21 . . . . 84.87(16) ?
    N2 C17 C18 C21 . . . . -93.11(15) ?
    C18 N3 C19 O6 . . . . -1.4(2) ?
    C18 N3 C19 C20 . . . . -178.68(12) ?
    O6 C19 C20 C8 . . . . -97.53(17) ?
    N3 C19 C20 C8 . . . . 79.73(16) ?
    O2 C8 C20 C19 . . . . 47.62(17) ?
    C7 C8 C20 C19 . . . . -71.95(17) ?
    N3 C18 C21 C22 . . . . 62.21(16) ?
    C17 C18 C21 C22 . . . . -174.33(13) ?
    C18 C21 C22 S3 . . . . 64.71(15) ?
    C23 S3 C22 C21 . . . . 179.27(12) ?
loop_
    _geom_hbond_atom_site_label_D
    _geom_hbond_atom_site_label_H
    _geom_hbond_atom_site_label_A
    _geom_hbond_site_symmetry_A
    _geom_hbond_distance_DH
    _geom_hbond_distance_HA
    _geom_hbond_distance_DA
    _geom_hbond_angle_DHA
    O4 H4 O5 3_746 0.8399(10) 1.901(2) 2.7394(15) 176(2)
    N1 H1 O6 . 0.8797(10) 2.059(5) 2.9203(17) 166.1(18)
    N2 H2 S2 . 0.8798(10) 2.833(19) 3.2491(13) 110.7(15)
    N3 H3 O4 2_654 0.8799(10) 2.334(9) 3.1534(16) 155.0(18)
data_global
_journal_date_recd_electronic     2011-10-02
_journal_date_accepted     2011-10-07
_journal_name_full     'Acta Crystallographica, Section E'
_journal_year     2011
_journal_volume     67
_journal_issue     11
_journal_page_first     o2948
_journal_page_last     o2949
_journal_paper_category     QO
_journal_coeditor_code     ZL2411
loop_
    _publ_contact_author_name
    _publ_contact_author_address
    _publ_contact_author_email
    'Dr Cheng Wang'
;
Department of Biological Sciences
University of Wisconsin - Milwaukee
3209 North Maryland Avenue
Milwaukee, WI 53211, USA
;
 wang35@uwm.edu
    'Dr Yi-Qiang Cheng'
;Department of Biological Sciences
University of Wisconsin - Milwaukee
3209 North Maryland Avenue
Milwaukee, WI 53211, USA
;
 ycheng@uwm.edu
_publ_contact_author_fax     '414-229-3926'
_publ_contact_author_phone     '414-229-4739'
_publ_section_title
;
A new depsipeptide, thailandepsin A
;
loop_
    _publ_author_name
    _publ_author_footnote
    _publ_author_address
    'Wang, Cheng' ?
;
Department of Biological Sciences
Department of Chemistry and Biochemistry
Univeristy of Wisconsin--Milwaukee
PO Box 413
Milwaukee, WI 53201
USA
;
    'Cheng, Yi-Qiang' ?
;
Department of Biological Sciences
Department of Chemistry and Biochemistry
Univeristy of Wisconsin--Milwaukee
PO Box 413
Milwaukee, WI 53201
USA
;
