# Supplementary material for: Thailandepsin A
Source: Acta Crystallogr Sect E Struct Rep Online. 2011 Oct 12;67(Pt 11):o2948–9. doi: 10.1107/S1600536811041390 (PMC3247358; doi:10.1107/S1600536811041390)
Supplement: Supplementary file 3 [file e-67-o2948-Isup3.hkl]

# 
# h,k,l, Fc-squared, Fo-squared, sigma(Fo-squared) and status flag 
# 
data_I
_shelx_title ' CHENG03 IN P2(1)2(1)2(1)' 
_shelx_refln_list_code          4 
_shelx_F_calc_maximum      273.76 
_exptl_crystal_F_000      1168.00 
_reflns_d_resolution_high  0.8119 
 
loop_ 
 _symmetry_equiv_pos_as_xyz 
 'x, y, z' 
 '-x+1/2, -y, z+1/2' 
 '-x, y+1/2, -z+1/2' 
 'x+1/2, -y+1/2, -z' 
 
_cell_length_a    12.7747 
_cell_length_b    13.2926 
_cell_length_c    15.4218 
_cell_angle_alpha  90.000 
_cell_angle_beta   90.000 
_cell_angle_gamma  90.000 
 
_shelx_F_squared_multiplier     1.000 
 
loop_ 
 _refln_index_h 
 _refln_index_k 
 _refln_index_l 
 _refln_F_squared_calc 
 _refln_F_squared_meas 
 _refln_F_squared_sigma 
 _refln_observed_status 
   2   0   0    11782.16    12179.14    207.55 o 
   4   0   0     3130.71     3412.86     47.48 o 
   6   0   0     1355.12     1367.81     20.88 o 
   8   0   0       33.15       27.30      2.63 o 
  10   0   0     1921.40     1648.93     29.11 o 
  12   0   0        2.99        5.71      1.40 o 
  14   0   0      417.49      461.40      9.67 o 
   1   1   0     8359.47     9125.86    100.39 o 
   2   1   0     6703.87     7020.63     79.28 o 
   3   1   0    44831.14    45185.54    455.40 o 
   4   1   0     3287.87     3651.78     35.91 o 
   5   1   0       12.49       31.37      2.74 o 
   6   1   0        8.17       12.74      1.78 o 
   7   1   0     6361.64     6504.60     68.36 o 
   8   1   0     1245.57     1135.01     15.30 o 
   9   1   0     3069.55     2757.89     29.17 o 
  10   1   0     4020.69     3873.58     44.23 o 
  11   1   0      930.54      908.81     10.85 o 
  12   1   0      268.95      258.00      5.81 o 
  13   1   0      153.14      161.39      3.30 o 
  14   1   0      149.85      155.81      3.34 o 
  15   1   0       36.03       32.68      1.19 o 
   0   2   0     8842.28     8328.51    114.79 o 
   1   2   0    31089.28    29055.79    313.95 o 
   2   2   0      379.86      334.89      3.76 o 
   3   2   0      913.35      970.93     10.27 o 
   4   2   0    15960.99    17203.38    172.34 o 
   5   2   0     5067.08     5303.57     52.06 o 
   6   2   0     5039.80     5672.18     59.61 o 
   7   2   0     2657.00     2884.14     31.75 o 
   8   2   0      847.97      824.34     10.26 o 
   9   2   0     1714.44     1597.94     20.29 o 
  10   2   0      274.90      279.04      4.54 o 
  11   2   0       74.20       67.23      2.57 o 
  12   2   0        8.94       11.25      1.22 o 
  13   2   0     1419.02     1483.34     17.51 o 
  14   2   0       51.52       52.11      4.11 o 
  15   2   0     2013.87     2043.60     27.83 o 
   1   3   0     5124.45     5432.07     55.00 o 
   2   3   0     7692.09     8134.48     81.91 o 
   3   3   0    10627.19    11439.51    113.26 o 
   4   3   0     4381.40     5103.45     49.98 o 
   5   3   0      234.14      229.30      5.64 o 
   6   3   0     2402.42     2481.33     26.07 o 
   7   3   0     3306.74     3435.56     35.69 o 
   8   3   0     1128.62      979.82     11.34 o 
   9   3   0     3934.35     3965.26     45.87 o 
  10   3   0     5860.95     5439.02     47.93 o 
  11   3   0     1881.45     1852.42     17.58 o 
  12   3   0      155.62      168.89      3.05 o 
  13   3   0      530.12      532.87      7.35 o 
  14   3   0      465.60      454.83      6.11 o 
  15   3   0       73.02       59.66      2.20 o 
   0   4   0    74941.89    70145.83    951.38 o 
   1   4   0      910.05      851.06      8.71 o 
   3   4   0    16856.52    18600.30    180.40 o 
   4   4   0     4317.72     4894.96     52.21 o 
   5   4   0     4341.70     4739.33     45.69 o 
   6   4   0     5963.20     6262.58     60.11 o 
   7   4   0      189.34      177.43      3.32 o 
   8   4   0      444.16      430.72      6.17 o 
   9   4   0     1117.24     1133.31     15.27 o 
  10   4   0        3.92        7.09      0.84 o 
  11   4   0      543.78      519.54      6.05 o 
  12   4   0        8.40        7.64      0.94 o 
  13   4   0       30.97       39.79      1.52 o 
  14   4   0      145.92      155.07      2.71 o 
  15   4   0      212.20      207.84      8.89 o 
   1   5   0      456.11      575.60      8.58 o 
   2   5   0       34.86       40.65      1.90 o 
   3   5   0    16095.98    16516.07    148.15 o 
   4   5   0     3860.32     4076.86     37.83 o 
   5   5   0      221.79      244.90      3.86 o 
   6   5   0        1.14        4.24      0.79 o 
   7   5   0     1214.44     1068.20     13.42 o 
   8   5   0      736.14      806.54     10.76 o 
   9   5   0      260.12      251.82      4.14 o 
  10   5   0       11.84       12.43      0.96 o 
  11   5   0      860.16      840.00      8.81 o 
  12   5   0      487.08      528.38      8.41 o 
  13   5   0      130.54      139.00      2.65 o 
  14   5   0       69.85       71.18      2.47 o 
   0   6   0     2095.06     2184.46     27.02 o 
   1   6   0     3520.24     4009.37     32.98 o 
   2   6   0        8.54       17.66      1.66 o 
   3   6   0      512.47      553.71      6.70 o 
   4   6   0     4308.16     4767.03     46.42 o 
   5   6   0       12.52       15.19      1.13 o 
   6   6   0      164.68      198.89      3.84 o 
   7   6   0     3918.46     3975.52     37.30 o 
   8   6   0     1781.88     1711.94     22.79 o 
   9   6   0      354.23      305.79      5.18 o 
  10   6   0        0.57        3.06      0.96 o 
  11   6   0       28.81       37.29      1.71 o 
  12   6   0      498.89      438.08      5.76 o 
  13   6   0      238.74      257.44      4.01 o 
  14   6   0        6.34        5.48      1.45 o 
   1   7   0       50.90       39.73      1.52 o 
   2   7   0      987.31      997.63     14.89 o 
   3   7   0      390.75      369.11      5.30 o 
   4   7   0      538.82      682.70      8.20 o 
   5   7   0      105.12      108.22      2.63 o 
   6   7   0     3293.99     3263.60     34.12 o 
   7   7   0      823.53      845.86     11.65 o 
   8   7   0       61.00       52.79      1.98 o 
   9   7   0       66.56       76.54      2.48 o 
  10   7   0      623.73      672.58     13.79 o 
  11   7   0     5855.16     5681.55     65.01 o 
  12   7   0      139.53      143.84      2.95 o 
  13   7   0      536.77      511.19      7.60 o 
  14   7   0        0.05        5.63      1.31 o 
   0   8   0      554.68      644.28      9.94 o 
   1   8   0       87.85       75.19      1.80 o 
   2   8   0     1525.09     1536.10     16.23 o 
   3   8   0       94.76      108.31      2.32 o 
   4   8   0      399.06      308.43      9.09 o 
   5   8   0        1.23        2.94      0.89 o 
   6   8   0      141.34      150.85      3.79 o 
   7   8   0        2.83        5.43      0.94 o 
   8   8   0     2431.03     2272.02     24.77 o 
   9   8   0       61.68       59.35      3.38 o 
  10   8   0       17.91       20.16      1.49 o 
  11   8   0       10.09        7.25      1.25 o 
  12   8   0      239.37      254.53      4.83 o 
  13   8   0       86.31      116.65      2.83 o 
   1   9   0      119.42      115.51      2.47 o 
   2   9   0      906.86      845.02      9.42 o 
   3   9   0     1327.49     1264.66     13.82 o 
   4   9   0      146.85      165.75      5.93 o 
   5   9   0        1.07        2.94      1.10 o 
   6   9   0        1.17        3.64      1.05 o 
   7   9   0      113.47      136.70      2.64 o 
   8   9   0     1962.65     1927.01     20.26 o 
   9   9   0        0.87        2.11      0.91 o 
  10   9   0      413.15      470.62      7.60 o 
  11   9   0      308.63      330.69      5.61 o 
  12   9   0      641.10      636.76     10.54 o 
  13   9   0        2.07       -0.28      1.77 o 
   0  10   0      735.11      662.69     13.59 o 
   1  10   0     2766.95     2838.63     33.88 o 
   2  10   0      587.51      532.82      7.62 o 
   3  10   0       10.21       18.15      1.83 o 
   4  10   0      195.82      179.07      3.83 o 
   5  10   0        5.59        5.67      0.76 o 
   6  10   0       13.84       13.37      1.05 o 
   7  10   0      628.69      626.13      7.44 o 
   8  10   0       12.01       18.38      1.07 o 
   9  10   0        0.88        2.15      0.91 o 
  10  10   0      160.40      179.38      5.20 o 
  11  10   0        3.06        7.31      1.91 o 
  12  10   0       12.18       22.17      2.10 o 
   1  11   0       11.12       12.73      1.15 o 
   2  11   0      580.87      512.01      7.22 o 
   3  11   0      156.47      144.54      3.13 o 
   4  11   0       75.26       60.70      2.69 o 
   5  11   0        0.84        5.84      1.47 o 
   6  11   0      417.98      375.63      4.40 o 
   7  11   0       23.10       19.88      1.07 o 
   8  11   0      541.91      558.95      7.27 o 
   9  11   0      213.07      249.69      4.43 o 
  10  11   0        2.58        4.01      1.14 o 
  11  11   0     1581.92     1654.62     23.14 o 
   0  12   0      536.82      557.34     12.31 o 
   1  12   0        0.31        6.16      1.35 o 
   2  12   0     1084.13     1020.43     17.77 o 
   3  12   0      714.04      704.60      8.82 o 
   4  12   0       22.90       23.93      2.63 o 
   5  12   0      249.75      244.12      3.71 o 
   6  12   0      313.64      294.50      3.61 o 
   7  12   0       37.65       34.80      1.32 o 
   8  12   0      310.82      302.76      5.04 o 
   9  12   0      183.84      166.86      3.68 o 
  10  12   0       41.01       48.68      1.38 o 
   1  13   0       81.30       80.34      3.29 o 
   2  13   0        2.99        5.98      1.10 o 
   3  13   0       36.86       44.01      1.76 o 
   4  13   0      294.23      307.24      5.14 o 
   5  13   0      239.07      251.01      3.81 o 
   6  13   0      127.47      132.21      2.44 o 
   7  13   0      944.13      998.35     11.89 o 
   8  13   0      102.52      102.29      2.22 o 
   9  13   0      242.37      235.53      4.02 o 
   0  14   0       71.84       84.00      5.56 o 
   1  14   0     1391.53     1402.36     21.43 o 
   2  14   0        4.11        8.41      1.33 o 
   3  14   0       85.61       86.13      2.68 o 
   4  14   0       18.92       21.43      1.45 o 
   5  14   0      120.13      109.37      2.89 o 
   6  14   0       17.59       22.60      1.77 o 
   7  14   0       73.99       74.70      3.54 o 
   1  15   0      473.57      481.28      8.37 o 
   2  15   0        0.53        0.81      0.95 o 
   3  15   0      359.02      331.13      7.40 o 
   4  15   0       23.23       21.12      1.32 o 
   5  15   0       67.19       82.61      2.82 o 
   6  15   0      872.54      896.69     22.91 o 
   0  16   0      233.65      241.84      5.55 o 
   1  16   0       98.24       96.64      2.13 o 
   2  16   0      119.38      124.81      4.83 o 
   3  16   0        0.84        1.16      1.25 o 
   1   0   1     2469.42     2718.55     30.82 o 
   2   0   1     1194.42     1094.11     12.85 o 
   3   0   1       75.57       49.51      1.83 o 
   4   0   1      140.36      199.30      3.08 o 
   5   0   1      146.15      201.26      3.06 o 
   6   0   1     1566.82     1649.36     17.46 o 
   7   0   1     1013.58     1040.92     12.82 o 
   8   0   1      929.54     1037.78     14.21 o 
   9   0   1      707.23      664.77      8.82 o 
  10   0   1      167.49      169.79      4.50 o 
  11   0   1     1719.79     1677.34     18.26 o 
  12   0   1      757.33      761.57      9.60 o 
  13   0   1     1978.30     2003.38     21.87 o 
  14   0   1      566.44      648.87      9.00 o 
  15   0   1      761.83      793.46     11.70 o 
 -15   1   1      356.07      352.82      5.93 o 
 -14   1   1      282.01      305.71      4.97 o 
 -13   1   1      338.82      328.86      5.17 o 
 -12   1   1      113.41      119.46      4.11 o 
 -11   1   1      203.94      209.04      3.55 o 
 -10   1   1      511.09      453.36      7.66 o 
  -9   1   1     1459.67     1376.84     17.83 o 
  -8   1   1     1401.19     1292.21     16.66 o 
  -7   1   1     1269.45     1238.05     14.23 o 
  -6   1   1     6396.72     7332.26     72.83 o 
  -5   1   1      389.59      339.07      4.36 o 
  -4   1   1     2355.58     2728.24     26.00 o 
  -3   1   1     8904.33     9493.12     91.31 o 
  -2   1   1      900.27      929.79     12.99 o 
  -1   1   1     7900.83     8227.10     79.27 o 
   0   1   1      339.64      333.06      6.95 o 
   1   1   1     8038.65     8079.35     99.69 o 
   2   1   1     1039.37     1050.10     12.85 o 
   3   1   1     9231.16     9862.99    104.65 o 
   4   1   1     2312.99     2692.28     29.68 o 
   5   1   1      391.54      351.63      5.24 o 
   6   1   1     5938.25     6788.04     69.59 o 
   7   1   1     1178.72     1147.49     14.60 o 
   8   1   1     1429.22     1320.40     15.30 o 
   9   1   1     1339.43     1272.56     14.25 o 
  10   1   1      584.54      521.72      5.98 o 
  11   1   1      211.15      217.34      3.72 o 
  12   1   1      144.73      146.28      2.92 o 
  13   1   1      433.10      426.29      6.68 o 
  14   1   1      216.48      245.70      4.28 o 
  15   1   1      370.85      373.19      5.24 o 
 -15   2   1      238.25      260.03      4.63 o 
 -14   2   1      653.57      716.69      8.97 o 
 -13   2   1      445.39      437.91      6.72 o 
 -12   2   1       32.77       31.26      1.54 o 
 -11   2   1      671.94      635.94      8.16 o 
 -10   2   1     1230.21     1185.10     13.40 o 
  -9   2   1      749.35      743.98     11.49 o 
  -8   2   1      788.60      805.68     10.54 o 
  -7   2   1      267.69      343.09      5.58 o 
  -6   2   1     1118.83     1304.90     16.23 o 
  -5   2   1     3482.10     3522.62     35.72 o 
  -4   2   1     2791.30     2971.36     28.33 o 
  -3   2   1    14614.57    16321.90    152.16 o 
  -2   2   1      957.47     1061.95     11.00 o 
  -1   2   1     1212.98     1434.88     14.94 o 
   0   2   1     1033.92      934.26      9.91 o 
   1   2   1     1235.11     1443.57     16.75 o 
   2   2   1      903.65      973.03     12.24 o 
   3   2   1    14786.76    16857.81    178.93 o 
   4   2   1     2856.58     3107.52     34.20 o 
   5   2   1     3445.04     3494.84     38.60 o 
   6   2   1     1230.08     1409.85     15.48 o 
   7   2   1      267.56      342.84      5.23 o 
   8   2   1      817.64      855.00     10.25 o 
   9   2   1      757.72      780.45      9.94 o 
  10   2   1     1200.36     1129.28     10.36 o 
  11   2   1      659.34      627.26      6.80 o 
  12   2   1       46.78       46.65      1.80 o 
  13   2   1      458.82      476.42      8.14 o 
  14   2   1      642.10      694.80      9.46 o 
  15   2   1      257.35      290.34      4.23 o 
 -15   3   1      583.80      549.87     10.02 o 
 -14   3   1       86.01       77.86      2.33 o 
 -13   3   1      609.64      626.06      8.31 o 
 -12   3   1      294.96      310.96      4.87 o 
 -11   3   1      160.63      153.29      3.68 o 
 -10   3   1       81.74       85.59      2.13 o 
  -9   3   1     2927.38     2658.96     33.13 o 
  -8   3   1      134.09       88.73      2.45 o 
  -7   3   1     5500.17     5662.25     60.12 o 
  -6   3   1     1344.68     1616.88     18.61 o 
  -5   3   1      277.23      307.53      4.53 o 
  -4   3   1     3058.10     3186.03     33.84 o 
  -3   3   1     3357.93     3630.72     36.25 o 
  -2   3   1     1548.51     1772.19     17.87 o 
  -1   3   1     9978.67    10934.84    104.97 o 
   0   3   1     1135.47     1236.86     12.55 o 
   1   3   1     9772.05    10556.13     96.93 o 
   2   3   1     1527.38     1744.23     23.97 o 
   3   3   1     3525.76     3820.53     39.47 o 
   4   3   1     3254.49     3377.90     37.31 o 
   5   3   1      205.75      232.41      5.18 o 
   6   3   1     1586.67     1855.48     19.99 o 
   7   3   1     5018.70     5143.05     52.20 o 
   8   3   1      122.69       92.11      2.32 o 
   9   3   1     2724.23     2488.18     28.46 o 
  10   3   1       70.37       66.81      1.82 o 
  11   3   1      108.04       96.36      2.90 o 
  12   3   1      235.44      249.33      3.88 o 
  13   3   1      569.36      600.08      7.29 o 
  14   3   1      106.49      102.20      2.39 o 
  15   3   1      589.73      587.13      8.77 o 
 -15   4   1      441.77      451.49     12.28 o 
 -14   4   1      279.50      284.82      4.22 o 
 -13   4   1      224.71      232.98      5.00 o 
 -12   4   1      813.04      786.76     10.63 o 
 -11   4   1      817.32      842.58      8.82 o 
 -10   4   1      128.62      138.17      2.91 o 
  -9   4   1      256.17      262.81      5.58 o 
  -8   4   1      195.50      190.27      3.67 o 
  -7   4   1      670.43      736.57      9.83 o 
  -6   4   1      727.53      727.38      9.14 o 
  -5   4   1     1054.79     1159.29     12.45 o 
  -4   4   1     3597.60     4271.90     43.51 o 
  -3   4   1     5921.41     6364.56     62.79 o 
  -2   4   1     1738.72     1787.61     17.54 o 
  -1   4   1     3213.38     3332.80     32.85 o 
   0   4   1      331.01      291.08      9.20 o 
   1   4   1     3721.54     3806.33     39.47 o 
   2   4   1     1647.13     1703.48     17.03 o 
   3   4   1     5505.96     5860.83     54.67 o 
   4   4   1     3830.86     4511.77     41.01 o 
   5   4   1      872.56      967.02     11.19 o 
   6   4   1      702.21      711.25      8.51 o 
   7   4   1      604.20      684.42      8.37 o 
   8   4   1      173.27      171.06      3.44 o 
   9   4   1      299.85      316.94      5.70 o 
  10   4   1      152.49      164.68      3.06 o 
  11   4   1      780.07      796.47      8.47 o 
  12   4   1      770.86      726.71      8.37 o 
  13   4   1      232.18      236.64      3.87 o 
  14   4   1      303.52      322.85      5.46 o 
  15   4   1      407.54      409.65      7.76 o 
 -14   5   1      365.76      372.38      7.77 o 
 -13   5   1      394.76      383.80      4.67 o 
 -12   5   1      178.87      181.71      2.84 o 
 -11   5   1      958.28      942.26      9.63 o 
 -10   5   1      142.24      138.52      3.35 o 
  -9   5   1       72.02       64.44      2.29 o 
  -8   5   1     2817.33     2513.65     31.51 o 
  -7   5   1      353.66      303.12      4.41 o 
  -6   5   1     2701.11     2600.62     24.07 o 
  -5   5   1     1597.51     1527.29     15.31 o 
  -4   5   1      825.60      967.06     10.14 o 
  -3   5   1     2081.65     2291.96     20.97 o 
  -2   5   1      675.62      782.68      8.58 o 
  -1   5   1     1597.92     1853.48     20.26 o 
   0   5   1      618.75      791.01      8.77 o 
   1   5   1     1452.87     1635.50     16.08 o 
   2   5   1      672.82      792.78      9.82 o 
   3   5   1     1847.60     2068.33     21.16 o 
   4   5   1      705.47      855.17      9.55 o 
   5   5   1     1607.16     1539.02     15.43 o 
   6   5   1     2567.47     2529.96     25.70 o 
   7   5   1      401.10      354.35      5.02 o 
   8   5   1     2859.84     2624.45     30.93 o 
   9   5   1       70.30       63.67      2.37 o 
  10   5   1      221.01      206.61      3.09 o 
  11   5   1      867.89      857.99      8.96 o 
  12   5   1      190.21      194.88      4.54 o 
  13   5   1      391.42      400.89      5.85 o 
  14   5   1      353.29      384.49      5.45 o 
 -14   6   1      616.94      604.12     16.50 o 
 -13   6   1       42.07       28.13      1.55 o 
 -12   6   1      381.45      366.66      5.74 o 
 -11   6   1      993.32      988.06     16.39 o 
 -10   6   1      142.19      135.50      3.27 o 
  -9   6   1       77.79       83.11      2.44 o 
  -8   6   1      895.39      868.22     12.03 o 
  -7   6   1      454.47      469.48      6.09 o 
  -6   6   1     1255.52     1315.25     13.01 o 
  -5   6   1     2938.77     3005.74     29.89 o 
  -4   6   1     2699.11     2638.21     25.21 o 
  -3   6   1       48.69       32.92      1.24 o 
  -2   6   1     7773.93     8049.19     70.28 o 
  -1   6   1     2106.73     2122.51     22.39 o 
   0   6   1     5530.07     6158.46     53.40 o 
   1   6   1     2241.87     2299.56     20.60 o 
   2   6   1     7375.04     7653.97     66.09 o 
   3   6   1       51.66       39.32      1.45 o 
   4   6   1     2637.75     2640.76     26.30 o 
   5   6   1     2718.88     2798.18     26.83 o 
   6   6   1     1417.34     1485.50     15.25 o 
   7   6   1      479.31      513.81      6.98 o 
   8   6   1      907.56      887.07     13.30 o 
   9   6   1       94.92       98.88      2.71 o 
  10   6   1      150.10      144.70      2.90 o 
  11   6   1      908.66      880.40      9.09 o 
  12   6   1      391.41      381.52      4.78 o 
  13   6   1       45.85       38.08      1.43 o 
  14   6   1      585.87      586.29     15.96 o 
 -14   7   1       72.75       68.24      3.18 o 
 -13   7   1       12.40       12.89      1.38 o 
 -12   7   1      817.22      851.05     11.81 o 
 -11   7   1      343.11      366.89      6.18 o 
 -10   7   1     1243.88     1147.59     14.98 o 
  -9   7   1     1749.42     1675.35     19.85 o 
  -8   7   1      408.69      358.26      7.15 o 
  -7   7   1     2238.10     2066.78     23.47 o 
  -6   7   1      259.96      237.97      4.39 o 
  -5   7   1     1153.64     1154.69     11.65 o 
  -4   7   1     1523.06     1581.58     16.70 o 
  -3   7   1     3051.29     3161.31     29.99 o 
  -2   7   1     2501.41     2628.20     23.28 o 
  -1   7   1     3040.95     3171.66     27.66 o 
   0   7   1      693.69      626.47      6.76 o 
   1   7   1     2982.24     3124.13     27.03 o 
   2   7   1     2610.57     2767.36     28.64 o 
   3   7   1     3186.65     3250.68     33.40 o 
   4   7   1     1629.40     1718.81     19.75 o 
   5   7   1      903.68      890.13     11.98 o 
   6   7   1      195.50      170.32      3.69 o 
   7   7   1     2311.36     2104.89     29.07 o 
   8   7   1      429.06      401.41      6.05 o 
   9   7   1     1788.49     1692.65     21.21 o 
  10   7   1     1071.28      990.97     13.28 o 
  11   7   1      408.68      429.77      6.42 o 
  12   7   1      797.59      833.13     10.50 o 
  13   7   1       11.66       14.89      1.02 o 
  14   7   1       49.46       52.78      2.75 o 
 -13   8   1      836.05      848.15     15.00 o 
 -12   8   1      319.96      322.02      6.46 o 
 -11   8   1      318.12      333.39      5.76 o 
 -10   8   1      536.23      534.19      8.44 o 
  -9   8   1       94.18       85.68      2.60 o 
  -8   8   1      600.58      566.23      7.14 o 
  -7   8   1      652.15      609.04      7.24 o 
  -6   8   1       12.68       22.37      1.65 o 
  -5   8   1     1360.66     1328.23     14.30 o 
  -4   8   1     1980.25     1955.41     19.28 o 
  -3   8   1     2655.73     2541.76     24.38 o 
  -2   8   1     5379.60     5254.79     46.85 o 
  -1   8   1      733.35      723.70      7.82 o 
   0   8   1      360.98      366.78      4.62 o 
   1   8   1      661.93      645.88      7.41 o 
   2   8   1     5134.47     5068.64     49.04 o 
   3   8   1     2412.46     2281.83     25.63 o 
   4   8   1     2179.10     2177.57     24.41 o 
   5   8   1     1461.65     1433.62     18.94 o 
   6   8   1        7.75       11.38      1.52 o 
   7   8   1      636.79      590.45      8.65 o 
   8   8   1      570.74      548.35      7.37 o 
   9   8   1       63.08       52.14      2.16 o 
  10   8   1      472.63      475.26      7.83 o 
  11   8   1      256.92      263.50      5.07 o 
  12   8   1      312.39      302.05      6.98 o 
  13   8   1      734.95      744.21     11.66 o 
 -12   9   1       38.86       38.13      2.77 o 
 -11   9   1     1118.79     1121.71     17.80 o 
 -10   9   1      149.32      158.03      3.61 o 
  -9   9   1       66.97       62.58      2.04 o 
  -8   9   1      719.58      671.81      7.81 o 
  -7   9   1      305.07      299.78      4.71 o 
  -6   9   1      838.00      828.62      8.65 o 
  -5   9   1     4958.98     4720.47     50.43 o 
  -4   9   1       15.57       21.05      1.77 o 
  -3   9   1      710.71      695.33      8.59 o 
  -2   9   1      366.43      375.74      5.11 o 
  -1   9   1      103.41       78.61      2.05 o 
   0   9   1      275.40      279.02      4.09 o 
   1   9   1       95.72       65.70      2.31 o 
   2   9   1      376.13      378.61      5.80 o 
   3   9   1      674.05      652.62      9.46 o 
   4   9   1       57.92       60.63      4.13 o 
   5   9   1     5143.83     4850.76     86.09 o 
   6   9   1      824.56      792.46      9.80 o 
   7   9   1      368.63      380.39      5.71 o 
   8   9   1      720.36      654.70      8.90 o 
   9   9   1       62.40       55.58      2.16 o 
  10   9   1      164.11      162.27      3.77 o 
  11   9   1     1110.17     1090.32     14.77 o 
  12   9   1       36.13       35.05      1.31 o 
  13   9   1      584.04      579.88     14.86 o 
 -12  10   1      400.50      394.96     10.97 o 
 -11  10   1      461.22      455.82     10.09 o 
 -10  10   1       85.70       86.41      2.53 o 
  -9  10   1      217.87      212.40      4.05 o 
  -8  10   1     1582.60     1598.35     17.10 o 
  -7  10   1       87.73       98.15      2.42 o 
  -6  10   1      206.33      205.36      3.15 o 
  -5  10   1      653.03      629.88      6.73 o 
  -4  10   1     2966.55     2748.18     30.73 o 
  -3  10   1     1629.97     1592.09     16.99 o 
  -2  10   1     4857.24     4624.56     49.51 o 
  -1  10   1      499.16      488.75      7.04 o 
   0  10   1      271.30      309.65      5.26 o 
   1  10   1      446.64      434.57      7.71 o 
   2  10   1     4739.53     4415.04     54.95 o 
   3  10   1     1504.50     1414.66     24.28 o 
   4  10   1     3219.92     2977.36     30.77 o 
   5  10   1      605.52      578.85      6.48 o 
   6  10   1      228.46      228.37      6.16 o 
   7  10   1       71.80       82.97      1.96 o 
   8  10   1     1562.28     1538.32     16.58 o 
   9  10   1      197.41      192.88      3.47 o 
  10  10   1       93.45       97.59      2.41 o 
  11  10   1      440.29      438.49      6.75 o 
  12  10   1      391.44      391.14     11.32 o 
 -11  11   1      111.72      114.77      2.74 o 
 -10  11   1      555.88      526.70      6.92 o 
  -9  11   1      201.77      216.16      3.54 o 
  -8  11   1      351.68      374.48      5.36 o 
  -7  11   1      120.96      123.24      2.31 o 
  -6  11   1      118.11      113.26      2.01 o 
  -5  11   1     2109.65     2065.84     18.28 o 
  -4  11   1      154.41      151.37      2.66 o 
  -3  11   1     2059.03     1966.37     19.20 o 
  -2  11   1     1767.20     1676.36     17.43 o 
  -1  11   1       27.72       24.75      1.44 o 
   0  11   1     2002.96     1893.92     18.18 o 
   1  11   1       45.26       43.65      1.74 o 
   2  11   1     1832.14     1711.42     22.28 o 
   3  11   1     2193.20     2075.78     26.79 o 
   4  11   1      123.56      120.21      2.67 o 
   5  11   1     2147.79     2080.73     21.15 o 
   6  11   1      120.46      116.05      2.25 o 
   7  11   1       76.21       75.06      1.80 o 
   8  11   1      405.64      428.66      5.91 o 
   9  11   1      200.17      208.19      3.65 o 
  10  11   1      542.73      506.47      6.67 o 
  11  11   1      119.07      134.72      2.81 o 
 -10  12   1       39.62       35.75      1.57 o 
  -9  12   1      176.01      179.43      3.88 o 
  -8  12   1       42.59       52.92      1.77 o 
  -7  12   1      138.17      152.06      3.05 o 
  -6  12   1      206.52      209.32      2.89 o 
  -5  12   1      872.75      883.66      8.58 o 
  -4  12   1       93.00      105.43      2.58 o 
  -3  12   1      726.39      712.40      8.43 o 
  -2  12   1      289.23      279.35      6.14 o 
  -1  12   1      681.63      650.50      9.61 o 
   0  12   1      810.93      754.19      9.23 o 
   1  12   1      700.06      663.04      9.89 o 
   2  12   1      267.59      258.17      4.37 o 
   3  12   1      732.08      745.03     10.14 o 
   4  12   1       92.63       98.37      2.61 o 
   5  12   1      909.70      915.33     10.68 o 
   6  12   1      178.17      179.36      3.84 o 
   7  12   1       88.56       95.73      2.25 o 
   8  12   1       54.46       65.44      1.89 o 
   9  12   1      147.81      152.54      3.43 o 
  10  12   1       31.45       30.29      1.18 o 
  -9  13   1      467.42      502.18      9.43 o 
  -8  13   1      155.46      160.67      3.21 o 
  -7  13   1       59.39       69.48      1.86 o 
  -6  13   1      798.22      837.48      9.06 o 
  -5  13   1      252.54      240.11      3.53 o 
  -4  13   1      436.31      405.87      5.16 o 
  -3  13   1      172.03      155.91      2.77 o 
  -2  13   1       26.52       17.92      1.31 o 
  -1  13   1      298.57      303.34      5.95 o 
   0  13   1      309.26      309.79      6.11 o 
   1  13   1      266.14      265.23      5.62 o 
   2  13   1       27.55       20.79      1.69 o 
   3  13   1      189.55      165.64      3.55 o 
   4  13   1      543.86      511.87     10.21 o 
   5  13   1      237.13      228.88      7.25 o 
   6  13   1      739.22      777.57      9.90 o 
   7  13   1       56.11       64.43      2.84 o 
   8  13   1      160.98      164.50      2.91 o 
   9  13   1      485.93      508.74      9.44 o 
  -7  14   1       93.23       83.87      2.63 o 
  -6  14   1       81.70       89.22      2.48 o 
  -5  14   1       88.78       93.28      2.14 o 
  -4  14   1      522.06      517.87      8.73 o 
  -3  14   1       94.85       90.40      2.73 o 
  -2  14   1     1385.19     1394.60     17.10 o 
  -1  14   1      513.76      512.06     11.30 o 
   0  14   1      459.43      514.56     11.44 o 
   1  14   1      528.03      518.89     11.41 o 
   2  14   1     1379.02     1403.72     28.98 o 
   3  14   1       94.19       87.23      3.17 o 
   4  14   1      574.87      577.44     10.85 o 
   5  14   1      107.87      112.14      2.85 o 
   6  14   1       88.12       94.45      3.59 o 
   7  14   1       81.18       69.25      3.48 o 
   8  14   1      939.34      914.79     23.14 o 
  -6  15   1       34.95       40.64      2.29 o 
  -5  15   1      894.85      924.26     16.88 o 
  -4  15   1      138.46      136.91      6.61 o 
  -3  15   1      511.41      490.80      8.30 o 
  -2  15   1      217.18      264.37      4.54 o 
  -1  15   1      805.81      829.74     11.43 o 
   0  15   1      135.69      154.77      3.85 o 
   1  15   1      794.47      807.69     12.80 o 
   2  15   1      221.30      273.70      5.34 o 
   3  15   1      521.68      519.59     10.55 o 
   4  15   1      156.25      164.71      6.82 o 
   5  15   1      896.70      952.26     24.48 o 
  -3  16   1       62.33       61.58      2.02 o 
  -2  16   1      259.08      277.80      6.01 o 
  -1  16   1      286.59      310.65      6.70 o 
   0  16   1      788.52      845.76     11.09 o 
   1  16   1      302.80      334.49      7.00 o 
   2  16   1      273.59      278.05      8.69 o 
   3  16   1       43.32       39.77      2.72 o 
   0   0   2     2092.79     2164.12     47.15 o 
   1   0   2       17.34       13.48      0.94 o 
   2   0   2       34.12       30.25      1.14 o 
   3   0   2    11969.08    12749.24    122.31 o 
   4   0   2      339.66      328.11      4.47 o 
   5   0   2     6825.79     7487.54     76.39 o 
   6   0   2      429.26      398.59      5.48 o 
   7   0   2      117.19      103.02      2.52 o 
   8   0   2      199.16      195.50      3.77 o 
   9   0   2      142.27      182.33      3.88 o 
  10   0   2      167.73      179.90      3.11 o 
  11   0   2        0.62        4.29      0.94 o 
  12   0   2        1.25        3.63      0.93 o 
  13   0   2      945.90      909.70     10.86 o 
  14   0   2      116.54      105.50      2.48 o 
  15   0   2      627.69      663.36      9.98 o 
 -15   1   2      153.86      161.78      4.74 o 
 -14   1   2      677.62      690.33      8.67 o 
 -13   1   2      814.84      826.78     10.52 o 
 -12   1   2      875.69      856.46     10.54 o 
 -11   1   2      744.85      725.03      8.68 o 
 -10   1   2     1025.05      938.08     10.67 o 
  -9   1   2      998.61      980.48     13.51 o 
  -8   1   2     1079.94     1032.41     13.23 o 
  -7   1   2     3484.39     3683.45     39.88 o 
  -6   1   2      774.96      871.99     10.81 o 
  -5   1   2     1720.77     1813.99     18.75 o 
  -4   1   2      762.42      881.74     10.08 o 
  -3   1   2    10883.49    11648.92    105.83 o 
  -2   1   2     8668.33     8790.96     84.57 o 
   0   1   2      688.80      693.58      8.23 o 
   2   1   2     8692.52     8731.31     88.04 o 
   3   1   2    10589.83    11298.64    121.98 o 
   4   1   2      843.07      966.80     11.01 o 
   5   1   2     1710.73     1841.95     20.13 o 
   6   1   2      918.73     1015.14     11.56 o 
   7   1   2     3601.26     3776.01     40.92 o 
   8   1   2     1141.09     1093.99     13.22 o 
   9   1   2      932.82      915.20     10.47 o 
  10   1   2     1048.28      951.39      8.95 o 
  11   1   2      705.78      681.64      7.60 o 
  12   1   2      990.81      974.21     11.74 o 
  13   1   2      873.69      883.20     10.59 o 
  14   1   2      655.58      668.11      9.15 o 
  15   1   2      186.93      192.31      3.74 o 
 -15   2   2      415.92      420.01     11.96 o 
 -14   2   2      203.71      204.43      4.00 o 
 -13   2   2      480.79      468.16      6.61 o 
 -12   2   2      244.27      240.88      4.11 o 
 -11   2   2      164.43      149.88      2.96 o 
 -10   2   2      790.53      777.09      9.67 o 
  -9   2   2       19.32       25.86      2.03 o 
  -8   2   2      398.02      408.53      6.37 o 
  -7   2   2     1119.91     1149.70     14.13 o 
  -6   2   2      399.76      368.39      5.62 o 
  -5   2   2      492.43      513.52      6.56 o 
  -4   2   2     4393.48     4710.36     44.88 o 
  -3   2   2      129.61      162.66      2.75 o 
  -2   2   2    10050.29    10913.15    104.72 o 
  -1   2   2    17359.56    18361.52    177.24 o 
   0   2   2      354.40      357.38     13.25 o 
   1   2   2    16999.23    17448.86    210.71 o 
   2   2   2     9954.89    10632.77    114.80 o 
   3   2   2       71.75      101.21      2.59 o 
   4   2   2     4462.76     4795.74     52.09 o 
   5   2   2      443.82      444.47      6.08 o 
   6   2   2      481.23      454.23      8.55 o 
   7   2   2     1158.52     1188.42     14.58 o 
   8   2   2      354.03      370.42      5.49 o 
   9   2   2       17.19       23.58      1.58 o 
  10   2   2      795.22      742.15      8.38 o 
  11   2   2      214.14      203.61      3.36 o 
  12   2   2      239.20      233.63      3.83 o 
  13   2   2      513.28      532.62      7.98 o 
  14   2   2      157.90      165.53      4.24 o 
  15   2   2      450.19      465.58     13.79 o 
 -15   3   2      514.82      498.43      7.55 o 
 -14   3   2      346.91      348.05      4.97 o 
 -13   3   2     1559.21     1476.71     17.28 o 
 -12   3   2       32.81       34.37      1.52 o 
 -11   3   2      579.52      540.63      7.61 o 
 -10   3   2      299.30      267.43      4.91 o 
  -9   3   2      145.31      177.10      6.41 o 
  -8   3   2      693.33      676.94      8.92 o 
  -7   3   2     5418.02     5421.35     57.62 o 
  -6   3   2      754.97      760.51      9.39 o 
  -5   3   2     1160.50     1145.30     12.86 o 
  -4   3   2     1179.09     1267.64     14.42 o 
  -3   3   2      634.82      663.31      6.85 o 
  -2   3   2      229.67      267.36      3.54 o 
  -1   3   2     3390.99     3869.92     37.78 o 
   0   3   2     5529.15     5980.26     57.80 o 
   1   3   2     3507.28     3969.94     40.58 o 
   2   3   2      185.45      225.30      5.91 o 
   3   3   2      725.79      776.04     14.46 o 
   4   3   2     1321.99     1449.80     15.36 o 
   5   3   2     1047.02      995.53     11.19 o 
   6   3   2      856.34      878.93     11.07 o 
   7   3   2     5331.97     5499.36     58.79 o 
   8   3   2      750.27      735.51      8.95 o 
   9   3   2      129.90      158.60      4.70 o 
  10   3   2      347.41      313.54      3.79 o 
  11   3   2      540.05      494.51      5.99 o 
  12   3   2       48.06       47.37      1.81 o 
  13   3   2     1581.63     1572.95     17.63 o 
  14   3   2      394.30      408.13      6.03 o 
  15   3   2      525.24      529.75      7.94 o 
 -15   4   2      111.10      121.46      4.37 o 
 -14   4   2      201.88      213.61      4.34 o 
 -13   4   2      196.56      185.06      3.93 o 
 -12   4   2     1211.78     1094.61     12.21 o 
 -11   4   2      278.31      267.21      7.50 o 
 -10   4   2       97.71       92.70      2.14 o 
  -9   4   2       79.95       90.78      3.16 o 
  -8   4   2      209.96      250.60      4.77 o 
  -7   4   2     1318.94     1294.66     14.77 o 
  -6   4   2     1103.49     1159.71     12.68 o 
  -5   4   2     8301.24     8497.39     76.62 o 
  -4   4   2     7824.55     8558.63     84.33 o 
  -3   4   2     4027.39     4573.71     41.41 o 
  -2   4   2      352.38      306.99      6.98 o 
  -1   4   2     2834.91     3123.52     30.86 o 
   0   4   2     3545.56     3801.38     37.25 o 
   1   4   2     2972.97     3275.14     32.23 o 
   2   4   2      384.51      341.73      6.13 o 
   3   4   2     4054.93     4584.05     48.05 o 
   4   4   2     7639.24     8441.13     78.69 o 
   5   4   2     8437.69     8851.17     93.22 o 
   6   4   2     1174.99     1254.71     15.31 o 
   7   4   2     1386.71     1384.76     15.79 o 
   8   4   2      216.46      258.09      4.22 o 
   9   4   2       81.23       93.60      2.86 o 
  10   4   2      126.49      121.40      2.31 o 
  11   4   2      288.01      260.84      3.91 o 
  12   4   2     1182.89     1092.50     10.86 o 
  13   4   2      191.42      171.94      3.17 o 
  14   4   2      145.62      160.23      3.01 o 
  15   4   2      133.23      144.40      5.00 o 
 -14   5   2      193.15      196.26     11.96 o 
 -13   5   2      240.18      229.63      5.68 o 
 -12   5   2      129.15      112.23      2.75 o 
 -11   5   2      654.74      650.53      9.28 o 
 -10   5   2      681.16      669.62     11.05 o 
  -9   5   2     1427.54     1247.66     14.15 o 
  -8   5   2      335.69      320.92      6.74 o 
  -7   5   2      133.81      146.86      3.01 o 
  -6   5   2     1817.23     1685.95     16.88 o 
  -5   5   2     4116.23     4340.81     37.37 o 
  -4   5   2      609.41      588.55      7.81 o 
  -3   5   2     9214.83     9754.65     89.07 o 
  -2   5   2     1217.95     1362.30     15.75 o 
  -1   5   2     3645.85     3836.06     41.42 o 
   0   5   2     2933.82     3228.10     29.50 o 
   1   5   2     3727.06     3945.63     38.90 o 
   2   5   2     1207.18     1375.08     15.47 o 
   3   5   2     9062.25     9706.05     91.64 o 
   4   5   2      487.26      442.58      5.80 o 
   5   5   2     4326.45     4730.84     45.87 o 
   6   5   2     1903.67     1852.19     19.42 o 
   7   5   2      151.21      170.18      2.96 o 
   8   5   2      365.02      364.66      6.39 o 
   9   5   2     1451.63     1290.76     11.57 o 
  10   5   2      762.90      758.34      7.71 o 
  11   5   2      622.07      612.68      6.86 o 
  12   5   2      209.47      196.37      3.04 o 
  13   5   2      282.25      284.68      3.92 o 
  14   5   2      173.50      183.72      3.14 o 
 -14   6   2      115.25      118.68      4.75 o 
 -13   6   2     1211.57     1177.23     14.39 o 
 -12   6   2      464.12      457.77      8.75 o 
 -11   6   2      501.45      499.14      7.16 o 
 -10   6   2      191.53      190.77      3.94 o 
  -9   6   2       45.74       43.41      1.80 o 
  -8   6   2      724.76      717.21     10.38 o 
  -7   6   2       40.98       75.85      2.13 o 
  -6   6   2     1715.07     1629.06     15.17 o 
  -5   6   2     1974.03     2023.45     18.44 o 
  -4   6   2     1147.11     1237.16     11.76 o 
  -3   6   2     4017.56     3928.01     33.85 o 
  -2   6   2     1188.48     1291.97     12.01 o 
  -1   6   2     3319.24     3836.47     31.71 o 
   0   6   2     1483.11     1584.53     14.24 o 
   1   6   2     3650.29     4230.27     38.54 o 
   2   6   2     1212.45     1329.81     14.51 o 
   3   6   2     4152.14     4167.78     40.40 o 
   4   6   2     1177.07     1326.57     15.64 o 
   5   6   2     2116.69     2222.91     25.08 o 
   6   6   2     1703.19     1678.54     18.48 o 
   8   6   2      684.60      667.72     11.30 o 
   9   6   2       46.32       36.65      1.40 o 
  10   6   2      239.07      226.71      3.41 o 
  11   6   2      537.45      539.16      6.15 o 
  12   6   2      446.62      451.63      5.42 o 
  13   6   2     1229.14     1272.28     12.97 o 
  14   6   2       92.26       96.20      2.30 o 
 -14   7   2      173.51      193.53      6.08 o 
 -13   7   2      239.53      235.09      4.84 o 
 -12   7   2      486.89      485.66      8.85 o 
 -11   7   2      108.53      100.43      2.53 o 
 -10   7   2     1116.06     1059.77     13.25 o 
  -9   7   2      488.05      487.56      6.16 o 
  -8   7   2       48.39       48.94      2.04 o 
  -7   7   2     3352.12     3211.52     32.03 o 
  -6   7   2     3180.33     2974.35     26.39 o 
  -5   7   2     1793.82     1695.90     16.30 o 
  -4   7   2     2005.82     1905.04     16.77 o 
  -3   7   2      149.41      154.16      2.56 o 
  -2   7   2     3028.13     3231.95     29.53 o 
  -1   7   2      674.06      673.98      7.32 o 
   0   7   2      254.36      303.13      3.62 o 
   1   7   2      689.20      684.08      8.01 o 
   2   7   2     2847.05     3029.66     29.63 o 
   3   7   2      172.58      182.06      3.55 o 
   4   7   2     1833.72     1770.95     20.46 o 
   5   7   2     1927.50     1855.45     20.16 o 
   6   7   2     3049.08     2871.14     31.68 o 
   7   7   2     3287.93     3136.48     41.79 o 
   8   7   2       52.46       55.75      2.05 o 
   9   7   2      477.53      480.59      7.47 o 
  10   7   2     1156.75     1103.23     13.10 o 
  11   7   2       62.55       55.31      1.87 o 
  12   7   2      494.60      501.86      6.98 o 
  13   7   2      266.44      277.71      6.32 o 
  14   7   2      188.23      195.68      6.12 o 
 -13   8   2       65.65       71.63      2.56 o 
 -12   8   2     1680.94     1627.90     24.31 o 
 -11   8   2      902.74      979.72     14.01 o 
 -10   8   2      147.43      159.55      3.33 o 
  -9   8   2      678.26      685.12      8.20 o 
  -8   8   2      936.70      918.40     10.23 o 
  -7   8   2      199.66      185.57      2.86 o 
  -6   8   2      348.23      373.68      5.68 o 
  -5   8   2      103.89      122.50      2.64 o 
  -4   8   2     9119.43     8701.57     73.13 o 
  -3   8   2     1420.35     1390.89     13.19 o 
  -2   8   2     2836.29     2770.62     23.65 o 
  -1   8   2      942.45      964.70      9.28 o 
   0   8   2     2939.04     2992.92     28.70 o 
   1   8   2     1000.52     1021.20     10.34 o 
   2   8   2     3069.78     3026.02     33.31 o 
   3   8   2     1424.20     1415.18     22.17 o 
   4   8   2     8969.07     8487.67     92.52 o 
   5   8   2      102.17      112.38      3.76 o 
   6   8   2      348.96      371.97      7.16 o 
   7   8   2      171.34      148.07      2.77 o 
   8   8   2      836.36      823.17     10.16 o 
   9   8   2      718.12      730.42     11.00 o 
  10   8   2      162.65      179.79      4.10 o 
  11   8   2      988.54     1034.98     12.82 o 
  12   8   2     1760.61     1802.62     20.65 o 
  13   8   2       75.55       79.14      1.68 o 
 -12   9   2       11.72       13.54      1.70 o 
 -11   9   2      214.38      203.18      5.25 o 
 -10   9   2      252.49      248.29      4.70 o 
  -9   9   2      313.80      299.51      4.67 o 
  -8   9   2      185.29      186.29      3.42 o 
  -7   9   2     2157.85     2098.35     20.41 o 
  -6   9   2     1082.49     1006.62     10.22 o 
  -5   9   2     2795.94     2546.24     33.15 o 
  -4   9   2     1537.29     1491.42     16.65 o 
  -3   9   2     1218.22     1137.83     12.40 o 
  -2   9   2      187.06      176.12      3.32 o 
  -1   9   2     2081.92     2189.79     21.49 o 
   0   9   2     6703.18     6532.25     57.29 o 
   1   9   2     2085.62     2196.51     21.45 o 
   2   9   2      209.00      198.24      3.53 o 
   3   9   2     1107.20     1041.99     19.47 o 
   4   9   2     1420.46     1343.41     30.71 o 
   5   9   2     2705.71     2414.96     41.35 o 
   6   9   2     1191.01     1088.43     11.79 o 
   7   9   2     2202.87     2118.53     21.49 o 
   8   9   2      170.30      172.54      3.26 o 
   9   9   2      281.10      265.21      5.23 o 
  10   9   2      319.46      316.44      6.10 o 
  11   9   2      147.07      137.03      2.61 o 
  12   9   2       15.89       15.48      0.95 o 
  13   9   2       27.15       27.77      2.30 o 
 -12  10   2        4.86        6.04      1.06 o 
 -11  10   2      600.39      595.05     10.02 o 
 -10  10   2      304.33      323.35      6.43 o 
  -9  10   2      424.22      447.25      6.73 o 
  -8  10   2      238.83      226.92      3.66 o 
  -7  10   2        0.62        4.69      0.82 o 
  -6  10   2       83.10       73.13      1.66 o 
  -5  10   2     1048.86      966.70     10.18 o 
  -4  10   2     2920.24     2787.55     30.24 o 
  -3  10   2     5058.43     4746.51     48.67 o 
  -2  10   2     1107.16     1139.55     15.42 o 
  -1  10   2       31.09       45.03      2.18 o 
   0  10   2      300.61      259.51      4.34 o 
   1  10   2       22.80       41.05      1.89 o 
   2  10   2     1207.03     1235.44     18.92 o 
   3  10   2     5076.23     4657.03     66.29 o 
   4  10   2     3064.10     2922.73     43.13 o 
   5  10   2      955.49      878.61      9.80 o 
   6  10   2      100.95       96.30      2.19 o 
   7  10   2        5.13        4.89      0.73 o 
   8  10   2      289.50      265.93      4.16 o 
   9  10   2      437.27      443.13      6.11 o 
  10  10   2      330.34      336.37      5.10 o 
  11  10   2      556.91      570.05      7.99 o 
  12  10   2       11.46       12.68      0.78 o 
 -11  11   2       30.62       44.41      3.21 o 
 -10  11   2      145.03      150.88      3.24 o 
  -9  11   2      366.64      392.44      7.23 o 
  -8  11   2      233.94      235.61      4.03 o 
  -7  11   2      377.13      360.50      4.76 o 
  -6  11   2     2696.01     2622.95     21.43 o 
  -5  11   2      317.74      315.36      3.71 o 
  -4  11   2     1053.63      992.15      9.82 o 
  -3  11   2      106.60      111.75      2.26 o 
  -2  11   2      270.13      264.19      3.72 o 
  -1  11   2     1992.03     1876.24     20.01 o 
   0  11   2        2.52        6.35      0.92 o 
   1  11   2     2130.32     1981.08     19.13 o 
   2  11   2      252.75      242.92      3.45 o 
   3  11   2       83.97       85.14      2.93 o 
   4  11   2      787.70      733.93     12.32 o 
   5  11   2      379.22      363.91      6.19 o 
   6  11   2     2586.57     2510.56     23.97 o 
   7  11   2      343.64      325.90      4.69 o 
   8  11   2      256.76      263.90      4.16 o 
   9  11   2      335.90      350.33      5.19 o 
  10  11   2      162.30      178.75      4.65 o 
  11  11   2       52.86       64.74      2.95 o 
 -10  12   2      452.79      476.03      7.50 o 
  -9  12   2      308.25      322.74      4.55 o 
  -8  12   2     1065.60     1093.31     13.09 o 
  -7  12   2      104.89      107.85      2.15 o 
  -6  12   2      588.55      586.50      5.70 o 
  -5  12   2       24.55       32.08      1.23 o 
  -4  12   2      333.94      361.54      4.32 o 
  -3  12   2      522.81      513.16      5.97 o 
  -2  12   2     1671.31     1633.41     17.73 o 
  -1  12   2      685.74      640.06      8.03 o 
   0  12   2       24.55       24.93      1.38 o 
   1  12   2      629.78      575.09      8.21 o 
   2  12   2     1489.95     1430.40     16.89 o 
   3  12   2      486.15      476.35      7.05 o 
   4  12   2      282.79      305.46      5.68 o 
   5  12   2       39.30       50.78      1.91 o 
   6  12   2      619.09      609.07      8.48 o 
   7  12   2      104.58      102.03      2.45 o 
   8  12   2     1129.24     1156.15     14.81 o 
   9  12   2      319.88      331.41      5.77 o 
  10  12   2      421.18      435.18      5.93 o 
  -9  13   2      308.83      308.46      8.94 o 
  -8  13   2      201.12      225.30      3.63 o 
  -7  13   2      692.04      766.06      9.05 o 
  -6  13   2       76.44       81.29      1.83 o 
  -5  13   2     1145.01     1137.16     11.17 o 
  -4  13   2      538.78      539.45      6.29 o 
  -3  13   2      208.35      194.16      2.80 o 
  -2  13   2       49.06       48.06      2.29 o 
  -1  13   2      144.02      155.55      3.29 o 
   0  13   2     2790.04     2661.64     44.02 o 
   1  13   2      158.35      166.88      5.16 o 
   2  13   2       20.78       20.28      1.47 o 
   3  13   2      187.32      162.71      4.60 o 
   4  13   2      515.37      491.50     16.72 o 
   5  13   2     1035.59     1014.79     17.05 o 
   6  13   2       93.51       91.78      2.82 o 
   7  13   2      669.38      725.63     13.76 o 
   8  13   2      177.81      193.73      3.80 o 
   9  13   2      249.39      248.30      7.48 o 
  -7  14   2      451.64      476.31      7.33 o 
  -6  14   2      230.40      237.48      3.83 o 
  -5  14   2       82.55       81.10      1.95 o 
  -4  14   2      473.46      514.98      7.52 o 
  -3  14   2     1280.36     1305.16     21.51 o 
  -2  14   2      185.50      187.54      4.29 o 
  -1  14   2       90.12       96.18      4.09 o 
   0  14   2       37.89       47.18      5.84 o 
   1  14   2       57.81       69.82      3.38 o 
   2  14   2      187.25      187.62      4.81 o 
   3  14   2     1332.20     1294.97     36.88 o 
   4  14   2      479.85      523.29     14.85 o 
   5  14   2      106.95      110.22      3.79 o 
   6  14   2      230.38      223.93      5.50 o 
  -6  15   2      347.24      353.61      9.53 o 
  -5  15   2       34.62       38.42      2.39 o 
  -4  15   2      426.49      410.94      8.54 o 
  -3  15   2      264.93      256.58      6.45 o 
  -2  15   2      136.32      141.34      2.68 o 
  -1  15   2      304.90      288.68      4.38 o 
   0  15   2      382.64      384.53      7.00 o 
   1  15   2      311.72      299.20      5.78 o 
   2  15   2      115.58      122.55      3.81 o 
   3  15   2      240.75      230.29      5.84 o 
   4  15   2      362.44      352.28     10.87 o 
   5  15   2       32.37       35.11      1.95 o 
  -2  16   2      715.95      697.78     13.06 o 
  -1  16   2       90.08       89.13      2.86 o 
   0  16   2       39.38       38.00      1.59 o 
   1  16   2       67.09       66.06      3.59 o 
   2  16   2      707.12      738.35     19.28 o 
   1   0   3      894.35      847.20     10.69 o 
   2   0   3     6562.12     7083.56     68.26 o 
   3   0   3     1704.54     1987.33     19.94 o 
   4   0   3       74.23       72.39      1.76 o 
   5   0   3     1885.91     1785.41     18.63 o 
   6   0   3     2402.30     2596.04     28.55 o 
   7   0   3     1154.85     1146.08     14.17 o 
   8   0   3      857.05      849.05     10.05 o 
   9   0   3      137.45      149.73      3.62 o 
  10   0   3     2928.76     2808.03     23.20 o 
  11   0   3     1954.88     1796.66     18.58 o 
  12   0   3      103.09      104.09      2.32 o 
  13   0   3       23.35       30.71      1.53 o 
  14   0   3      298.51      331.57      5.55 o 
  15   0   3     1245.48     1276.65     17.87 o 
 -15   1   3      170.75      159.45      3.28 o 
 -14   1   3      556.66      596.37      8.71 o 
 -13   1   3      548.94      544.32      6.65 o 
 -12   1   3       74.18       84.18      2.85 o 
 -11   1   3      915.30      886.09     13.28 o 
 -10   1   3      185.97      161.12      2.93 o 
  -9   1   3     2079.18     1988.75     25.11 o 
  -8   1   3     2310.80     2207.47     24.11 o 
  -7   1   3     3629.83     3692.69     38.10 o 
  -6   1   3      926.85     1029.53     11.84 o 
  -5   1   3      406.64      463.27      6.81 o 
  -4   1   3     2214.92     2578.84     25.84 o 
  -3   1   3    12032.62    12770.09    122.69 o 
  -2   1   3      274.56      320.59      7.39 o 
  -1   1   3      807.17      874.27      8.87 o 
   0   1   3     4011.05     4407.98     44.73 o 
   1   1   3     1078.43     1194.77     14.36 o 
   2   1   3      437.20      501.65      6.71 o 
   3   1   3    12420.86    12799.49    164.89 o 
   4   1   3     2516.85     2895.17     30.41 o 
   5   1   3      375.71      433.05      5.66 o 
   6   1   3      996.52     1116.49     12.60 o 
   7   1   3     3473.69     3597.67     39.19 o 
   8   1   3     2352.88     2183.99     23.52 o 
   9   1   3     2317.61     2257.87     25.67 o 
  10   1   3      192.54      166.68      2.52 o 
  11   1   3      915.10      886.37      9.36 o 
  12   1   3       88.30      100.95      2.57 o 
  13   1   3      545.41      552.64      7.55 o 
  14   1   3      526.96      549.66      7.11 o 
  15   1   3      184.55      171.78      3.44 o 
 -15   2   3      187.33      192.49      6.97 o 
 -14   2   3      782.68      794.91     11.85 o 
 -13   2   3      112.47      121.70      3.11 o 
 -12   2   3      300.63      299.04      4.66 o 
 -11   2   3      143.36      157.61      5.16 o 
 -10   2   3     3665.66     3554.99     45.16 o 
  -9   2   3      688.06      681.49     10.00 o 
  -8   2   3      309.32      335.70      5.57 o 
  -7   2   3     1255.37     1216.99     14.12 o 
  -6   2   3     4382.85     4452.61     45.17 o 
  -5   2   3      818.82      799.01     11.96 o 
  -4   2   3     3117.72     3349.38     33.76 o 
  -3   2   3     2218.61     2528.18     23.19 o 
  -2   2   3     2230.06     2310.36     28.51 o 
  -1   2   3     2981.32     3307.90     53.38 o 
   0   2   3    36882.82    37204.75    529.97 o 
   1   2   3     2986.40     3120.52     72.64 o 
   2   2   3     1983.30     2033.74     25.97 o 
   3   2   3     2205.04     2554.79     30.58 o 
   4   2   3     3034.65     3246.73     33.98 o 
   5   2   3      874.09      857.74     15.32 o 
   6   2   3     4759.89     4837.57     46.23 o 
   7   2   3     1114.92     1094.43     18.45 o 
   8   2   3      304.98      340.78      5.24 o 
   9   2   3      647.92      649.16      9.24 o 
  10   2   3     3856.61     3663.40     29.71 o 
  11   2   3      129.56      140.78      2.77 o 
  12   2   3      324.98      324.51      4.76 o 
  13   2   3      140.30      162.19      3.67 o 
  14   2   3      754.79      796.86     10.51 o 
  15   2   3      157.25      163.34      4.52 o 
 -14   3   3      461.50      440.66      5.87 o 
 -13   3   3      425.37      439.50      7.11 o 
 -12   3   3      379.99      393.26      8.25 o 
 -11   3   3        9.88       11.59      1.64 o 
 -10   3   3       87.07       81.86      2.38 o 
  -9   3   3      889.15      794.50     13.08 o 
  -8   3   3     1060.36     1018.64     12.22 o 
  -7   3   3     3294.21     3196.96     33.43 o 
  -6   3   3      416.89      409.81      5.88 o 
  -5   3   3      120.06      114.48      2.35 o 
  -4   3   3     6617.82     6795.29     64.28 o 
  -3   3   3     3651.84     3580.77     32.32 o 
  -2   3   3     7505.38     7862.41     72.67 o 
  -1   3   3      414.30      485.15      5.61 o 
   0   3   3     1858.66     1792.19     18.42 o 
   1   3   3      537.22      640.68      7.88 o 
   2   3   3     7308.20     7516.96     81.57 o 
   3   3   3     3658.83     3528.07     42.37 o 
   4   3   3     6267.70     6268.99     65.92 o 
   5   3   3      109.53       99.42      2.42 o 
   6   3   3      387.22      380.98      5.53 o 
   7   3   3     3289.53     3183.07     34.71 o 
   8   3   3     1168.60     1144.08     13.71 o 
   9   3   3      777.07      699.47      9.79 o 
  10   3   3       89.62       87.67      1.88 o 
  11   3   3       15.83       12.53      1.02 o 
  12   3   3      317.18      345.21      4.77 o 
  13   3   3      416.15      434.56      6.71 o 
  14   3   3      542.16      547.43     13.16 o 
  15   3   3      346.96      385.60     19.52 o 
 -14   4   3      128.98      120.61      2.71 o 
 -13   4   3     1498.79     1461.38     19.10 o 
 -12   4   3      498.35      536.01      7.12 o 
 -11   4   3      883.52      835.04     15.30 o 
 -10   4   3      947.81      850.22     12.55 o 
  -9   4   3      422.33      423.97      7.72 o 
  -8   4   3      254.05      197.80      3.77 o 
  -7   4   3      588.56      493.44      6.20 o 
  -6   4   3     1267.72     1310.11     13.35 o 
  -5   4   3     3191.44     3138.59     29.41 o 
  -4   4   3      730.46      868.57     14.57 o 
  -3   4   3     2043.00     2249.14     21.11 o 
  -2   4   3      701.75      751.64      8.51 o 
  -1   4   3      176.90      177.75      4.25 o 
   0   4   3     1240.44     1232.47     12.89 o 
   1   4   3       71.53       71.41      2.50 o 
   2   4   3      690.83      744.84     10.17 o 
   3   4   3     2346.97     2524.42     33.52 o 
   4   4   3      687.21      831.97     10.72 o 
   5   4   3     2960.37     2924.44     30.26 o 
   6   4   3     1110.17     1193.32     14.74 o 
   7   4   3      514.48      432.93      5.94 o 
   8   4   3      292.69      246.72      4.48 o 
   9   4   3      397.04      403.48      6.83 o 
  10   4   3      918.83      816.04     10.33 o 
  11   4   3      906.54      833.84      8.38 o 
  12   4   3      462.09      497.34      6.01 o 
  13   4   3     1592.58     1629.07     18.10 o 
  14   4   3      144.30      143.52      2.77 o 
  15   4   3      845.86      831.97     20.60 o 
 -14   5   3      877.46      956.11     23.31 o 
 -13   5   3      134.18      130.09      7.59 o 
 -12   5   3      169.89      168.83      7.77 o 
 -11   5   3     1205.46     1225.16     15.57 o 
 -10   5   3      395.38      379.01      7.38 o 
  -9   5   3      116.41      109.47      2.30 o 
  -8   5   3      840.07      752.46     10.82 o 
  -7   5   3      237.24      220.26      3.69 o 
  -6   5   3     1544.35     1482.91     13.86 o 
  -5   5   3     1275.64     1224.43     11.68 o 
  -4   5   3      874.56      891.92      8.47 o 
  -3   5   3     5759.49     6141.68     50.04 o 
  -2   5   3     3548.74     3670.52     36.37 o 
  -1   5   3     2862.33     3116.53     30.17 o 
   0   5   3     2790.71     3147.54     27.84 o 
   1   5   3     2888.34     3167.00     34.42 o 
   2   5   3     3270.44     3505.81     39.32 o 
   3   5   3     5952.32     6489.03     71.34 o 
   4   5   3      670.65      716.72     11.67 o 
   5   5   3     1250.51     1256.04     15.19 o 
   6   5   3     1716.27     1694.09     18.68 o 
   7   5   3      216.32      206.57      5.22 o 
   8   5   3      952.55      869.84     12.81 o 
   9   5   3      131.87      133.79      3.33 o 
  10   5   3      403.85      392.92      4.61 o 
  11   5   3     1197.33     1202.15     11.90 o 
  12   5   3      141.52      144.19      2.76 o 
  13   5   3      152.50      163.94      2.72 o 
  14   5   3      803.04      844.83     12.45 o 
 -14   6   3     1415.69     1479.32     34.46 o 
 -13   6   3        8.58       13.06      2.07 o 
 -12   6   3      281.01      286.44      6.09 o 
 -11   6   3      258.91      282.83      4.61 o 
 -10   6   3      440.69      429.76      6.43 o 
  -9   6   3      182.98      204.32      4.31 o 
  -8   6   3       41.91       39.42      1.30 o 
  -7   6   3      767.47      845.81      9.96 o 
  -6   6   3     1765.21     1674.99     15.60 o 
  -5   6   3      496.15      476.20      5.27 o 
  -4   6   3     2978.04     2960.77     26.10 o 
  -3   6   3     2463.35     2609.63     21.46 o 
  -2   6   3     4328.59     4494.91     35.81 o 
  -1   6   3       55.27       68.23      1.92 o 
   0   6   3     7637.84     7832.77     70.65 o 
   1   6   3       43.40       61.28      1.66 o 
   2   6   3     4183.48     4418.20     44.56 o 
   3   6   3     2418.75     2586.89     28.33 o 
   4   6   3     2905.84     2964.30     32.43 o 
   5   6   3      497.40      491.04      7.13 o 
   6   6   3     1656.15     1577.58     17.38 o 
   7   6   3      713.31      810.95     11.07 o 
   8   6   3       59.02       63.35      2.13 o 
   9   6   3      207.45      223.99      4.72 o 
  10   6   3      495.49      479.76      5.70 o 
  11   6   3      253.01      260.01      4.44 o 
  12   6   3      226.53      227.97      3.36 o 
  13   6   3        8.19       13.24      0.90 o 
  14   6   3     1355.51     1339.84     19.46 o 
 -13   7   3      119.57      130.77      3.77 o 
 -12   7   3      301.55      295.91      6.07 o 
 -11   7   3       33.69       29.76      2.02 o 
 -10   7   3      433.75      426.37      6.32 o 
  -9   7   3      151.13      138.17      3.14 o 
  -8   7   3     1037.18      942.18      9.86 o 
  -7   7   3     1172.78     1143.87     13.45 o 
  -6   7   3      156.77      150.78      2.96 o 
  -5   7   3     2823.59     2621.11     23.35 o 
  -4   7   3     2418.58     2473.88     21.35 o 
  -3   7   3     1870.52     1819.11     16.20 o 
  -2   7   3      686.18      784.58      7.51 o 
  -1   7   3      818.45      842.50      7.86 o 
   0   7   3      377.14      434.55      4.96 o 
   1   7   3      726.34      768.20      8.82 o 
   2   7   3      733.32      854.05     10.82 o 
   3   7   3     1953.09     1935.91     22.06 o 
   4   7   3     2415.35     2500.34     29.70 o 
   5   7   3     2926.03     2687.78     26.61 o 
   6   7   3      176.29      172.22      3.71 o 
   7   7   3     1164.18     1152.16     17.45 o 
   8   7   3     1004.25      903.88     11.70 o 
   9   7   3      138.81      127.57      2.76 o 
  10   7   3      486.45      469.16      5.75 o 
  11   7   3       56.85       55.05      1.70 o 
  12   7   3      337.19      334.23      4.34 o 
  13   7   3      104.95      117.54      2.23 o 
  14   7   3      321.39      335.57      9.22 o 
 -13   8   3      832.52      772.12     13.51 o 
 -12   8   3      210.82      238.38      5.09 o 
 -11   8   3      937.89      925.23     15.12 o 
 -10   8   3       19.09       24.49      1.39 o 
  -9   8   3       97.30      100.84      2.18 o 
  -8   8   3     1383.09     1330.93     13.44 o 
  -7   8   3     1413.33     1411.08     13.29 o 
  -6   8   3      377.77      369.28      5.96 o 
  -5   8   3     1168.97     1185.82     13.09 o 
  -4   8   3      235.85      236.64      3.73 o 
  -3   8   3      922.50      888.13      9.09 o 
  -2   8   3       96.66      122.77      2.58 o 
  -1   8   3     1049.68     1075.34     10.15 o 
   0   8   3      160.22      159.53      2.61 o 
   1   8   3      900.98      932.09      9.67 o 
   2   8   3       81.25      110.40      2.62 o 
   3   8   3      934.89      888.29     10.75 o 
   4   8   3      200.73      200.42      4.80 o 
   5   8   3      982.60      984.46     14.52 o 
   6   8   3      433.80      415.00      8.69 o 
   7   8   3     1347.00     1355.00     17.29 o 
   8   8   3     1321.37     1263.52     16.32 o 
   9   8   3       96.72      101.18      3.06 o 
  10   8   3       16.07       17.94      1.37 o 
  11   8   3      877.23      897.57     10.35 o 
  12   8   3      163.27      193.95      3.27 o 
  13   8   3      934.92      933.54     10.61 o 
 -12   9   3      330.28      330.51      6.96 o 
 -11   9   3     1221.03     1155.18     18.01 o 
 -10   9   3      822.86      828.44     11.62 o 
  -9   9   3     1480.80     1340.00     14.45 o 
  -8   9   3      857.71      866.60      9.80 o 
  -7   9   3      172.24      157.80      2.69 o 
  -6   9   3      676.39      663.36      6.78 o 
  -5   9   3     1249.85     1213.99     11.10 o 
  -4   9   3      314.31      277.23      4.59 o 
  -3   9   3       71.23       89.91      2.33 o 
  -2   9   3     1146.98     1149.91     12.29 o 
  -1   9   3      196.90      196.28      4.25 o 
   0   9   3      652.67      610.45      6.98 o 
   1   9   3      159.28      162.65      3.00 o 
   2   9   3     1190.91     1202.03     14.71 o 
   3   9   3       71.90       87.82      3.01 o 
   4   9   3      313.98      270.71      6.41 o 
   5   9   3     1158.22     1099.23     13.06 o 
   6   9   3      837.22      816.98      9.20 o 
   7   9   3      150.30      142.52      3.03 o 
   8   9   3      808.50      806.07     13.91 o 
   9   9   3     1534.50     1366.53     16.56 o 
  10   9   3      844.37      872.77     10.13 o 
  11   9   3     1286.49     1229.49     13.37 o 
  12   9   3      303.76      307.57      4.27 o 
 -11  10   3      328.11      356.43     10.04 o 
 -10  10   3      302.06      307.62      7.27 o 
  -9  10   3     1377.85     1308.24     18.65 o 
  -8  10   3     1461.94     1393.75     15.76 o 
  -7  10   3      275.26      297.54      4.12 o 
  -6  10   3      215.43      228.90      2.99 o 
  -5  10   3     1277.77     1231.40     10.77 o 
  -4  10   3      201.56      180.14      2.95 o 
  -3  10   3      217.16      201.76      3.14 o 
  -2  10   3      380.24      342.60      6.45 o 
  -1  10   3       94.99      103.64      2.61 o 
   0  10   3      363.62      372.13      5.54 o 
   1  10   3      110.13      112.61      3.44 o 
   2  10   3      398.89      349.06      6.77 o 
   3  10   3      239.14      229.40      5.06 o 
   4  10   3      152.17      143.38      4.08 o 
   5  10   3     1181.09     1111.56     15.97 o 
   6  10   3      211.26      223.98      3.48 o 
   7  10   3      330.73      348.60      5.74 o 
   8  10   3     1404.07     1314.43     14.36 o 
   9  10   3     1341.45     1271.22     15.32 o 
  10  10   3      286.72      298.49      4.65 o 
  11  10   3      301.01      313.40      4.40 o 
  12  10   3      231.08      229.90      3.99 o 
 -10  11   3       13.10       17.06      1.85 o 
  -9  11   3      166.98      181.23      4.48 o 
  -8  11   3      325.35      320.37      4.60 o 
  -7  11   3       33.83       36.19      1.43 o 
  -6  11   3      281.82      285.49      3.63 o 
  -5  11   3      645.72      645.07      6.14 o 
  -4  11   3      205.54      205.09      3.09 o 
  -3  11   3       57.70       70.37      1.74 o 
  -2  11   3      213.33      193.42      2.89 o 
  -1  11   3       72.94       77.49      1.96 o 
   0  11   3       23.52       25.15      1.49 o 
   1  11   3       76.37       78.59      2.08 o 
   2  11   3      265.17      236.31      3.64 o 
   3  11   3       78.38       80.56      3.73 o 
   4  11   3      227.35      224.22      5.32 o 
   5  11   3      798.71      791.06     16.87 o 
   6  11   3      271.71      266.80      5.00 o 
   7  11   3       49.68       48.43      1.83 o 
   8  11   3      322.07      326.54      4.77 o 
   9  11   3      176.38      187.36      3.75 o 
  10  11   3       15.94       20.11      1.30 o 
  11  11   3      128.59      120.21      3.16 o 
 -10  12   3       76.20       72.29      2.58 o 
  -9  12   3        8.80        9.10      1.12 o 
  -8  12   3      277.46      304.54      5.17 o 
  -7  12   3      274.47      283.18      3.87 o 
  -6  12   3      372.80      361.36      4.87 o 
  -5  12   3      641.78      615.10      5.99 o 
  -4  12   3      232.93      236.16      3.15 o 
  -3  12   3       32.78       26.35      1.24 o 
  -2  12   3      225.56      235.05      3.48 o 
  -1  12   3      325.26      314.49      4.39 o 
   0  12   3       63.42       65.67      1.99 o 
   1  12   3      365.68      362.10      6.67 o 
   2  12   3      264.40      264.98      5.19 o 
   3  12   3       22.79       20.94      1.86 o 
   4  12   3      203.70      197.92      4.41 o 
   5  12   3      661.87      617.16      9.52 o 
   6  12   3      424.14      399.04      7.28 o 
   7  12   3      262.57      266.35      4.27 o 
   8  12   3      247.79      258.64      4.63 o 
   9  12   3        8.87       10.01      0.97 o 
  10  12   3       92.39       82.10      2.68 o 
  -8  13   3      115.85      127.80      2.95 o 
  -7  13   3       20.21       20.18      0.93 o 
  -6  13   3       13.63       20.48      1.29 o 
  -5  13   3      696.27      697.94      7.33 o 
  -4  13   3     1057.61     1073.75     11.06 o 
  -3  13   3      375.23      387.72      4.90 o 
  -2  13   3      326.49      323.56      4.33 o 
  -1  13   3      322.35      307.79      4.58 o 
   0  13   3      109.39      118.67      2.65 o 
   1  13   3      443.99      426.08      6.22 o 
   2  13   3      341.87      327.59      5.44 o 
   3  13   3      331.08      324.93      6.05 o 
   4  13   3     1078.97     1080.36     34.32 o 
   5  13   3      663.41      647.31     14.22 o 
   6  13   3       24.81       28.59      3.58 o 
   7  13   3       16.05       17.27      2.35 o 
   9  13   3        9.78       14.67      1.62 o 
  -7  14   3      260.42      290.17     14.24 o 
  -6  14   3      268.00      258.25      3.58 o 
  -5  14   3      317.80      319.89      4.44 o 
  -4  14   3      432.89      423.58      4.94 o 
  -3  14   3      155.12      157.12      2.91 o 
  -2  14   3      402.20      375.77      5.81 o 
  -1  14   3      141.67      151.16      3.49 o 
   0  14   3       18.40       25.07      1.86 o 
   1  14   3      132.29      127.53      4.49 o 
   2  14   3      364.39      331.89     11.76 o 
   3  14   3      173.77      168.27     12.26 o 
   6  14   3      243.79      224.98      5.46 o 
   7  14   3      263.05      286.91      8.80 o 
  -5  15   3      151.70      172.49      4.09 o 
  -4  15   3      140.02      142.75      2.73 o 
  -3  15   3      265.38      279.51      4.57 o 
  -2  15   3      585.61      611.73      8.69 o 
  -1  15   3      245.11      240.73      4.23 o 
   0  15   3      312.63      360.92      6.59 o 
   1  15   3      234.17      231.45      4.72 o 
   2  15   3      672.26      715.94     11.22 o 
   3  15   3      297.27      325.69     10.45 o 
   4  15   3      125.54      133.97      5.57 o 
   5  15   3      146.77      158.23      5.80 o 
  -2  16   3      310.37      325.64     10.95 o 
  -1  16   3      140.66      151.95      5.59 o 
   0  16   3      119.58      123.40      3.40 o 
   1  16   3      138.79      157.93      5.64 o 
   2  16   3      316.15      337.47      9.81 o 
   0   0   4    25730.02    27050.79    478.14 o 
   1   0   4      842.63      807.12     14.48 o 
   2   0   4      246.94      249.25      3.21 o 
   3   0   4      324.45      381.64      5.25 o 
   4   0   4     4939.12     4985.25     45.01 o 
   5   0   4      302.60      362.07      4.95 o 
   6   0   4     4510.32     4890.31     51.99 o 
   7   0   4     1054.12     1000.64     12.73 o 
   8   0   4      742.07      722.24      9.43 o 
   9   0   4      166.20      216.07      5.15 o 
  10   0   4      126.98       86.07      2.36 o 
  11   0   4     2164.18     2029.32     20.32 o 
  12   0   4       97.33       93.35      2.16 o 
  13   0   4      217.01      230.64      3.47 o 
  14   0   4      313.16      317.55      5.31 o 
  15   0   4      130.63      158.91      3.96 o 
 -15   1   4      129.56      121.31      2.67 o 
 -14   1   4      199.30      203.02      3.88 o 
 -13   1   4       52.08       59.35      2.07 o 
 -12   1   4     1256.80     1211.46     14.79 o 
 -11   1   4      449.94      428.45      6.67 o 
 -10   1   4      166.53      158.85      3.31 o 
  -9   1   4     2739.31     2656.10     33.62 o 
  -8   1   4     1039.42     1042.29     12.74 o 
  -7   1   4      102.72       85.59      2.66 o 
  -6   1   4     2463.12     2656.88     29.29 o 
  -5   1   4      133.85      153.17      2.88 o 
  -4   1   4     2707.02     2948.40     27.16 o 
  -3   1   4     5106.38     5260.40     57.40 o 
  -2   1   4     7822.23     7827.32     71.48 o 
  -1   1   4     2588.06     2606.28     35.20 o 
   0   1   4     7474.81     7724.19     79.02 o 
   1   1   4     2502.02     2530.76     30.71 o 
   2   1   4     7640.43     7602.28     92.39 o 
   3   1   4     5034.77     5222.75     60.35 o 
   4   1   4     2844.79     3080.18     32.84 o 
   5   1   4      111.49      125.89      2.40 o 
   6   1   4     2402.35     2637.33     29.13 o 
   7   1   4       77.17       63.98      2.55 o 
   8   1   4      864.16      868.30     10.78 o 
   9   1   4     2758.36     2702.59     34.47 o 
  10   1   4      205.49      200.57      3.82 o 
  11   1   4      460.13      440.46      5.27 o 
  12   1   4     1303.19     1264.36     13.64 o 
  13   1   4       46.04       50.84      1.74 o 
  14   1   4      190.78      194.61      3.78 o 
  15   1   4      119.49      116.62      2.62 o 
 -15   2   4      962.95      960.64     16.83 o 
 -14   2   4        4.60        5.13      1.10 o 
 -13   2   4       66.11       68.39      2.10 o 
 -12   2   4     1011.57     1006.18     15.72 o 
 -11   2   4      338.06      321.39      7.14 o 
 -10   2   4     2245.71     2069.81     29.46 o 
  -9   2   4     1722.45     1647.35     24.35 o 
  -8   2   4     1356.56     1288.36     14.56 o 
  -7   2   4     3197.58     3123.98     32.73 o 
  -6   2   4      611.61      596.71      7.72 o 
  -5   2   4      277.20      247.83      3.54 o 
  -4   2   4     2655.75     3084.41     27.36 o 
  -3   2   4     6080.96     6731.24     57.33 o 
  -2   2   4     2623.97     3112.72     27.94 o 
  -1   2   4    15525.00    16368.32    157.10 o 
   0   2   4       28.43       27.80      1.82 o 
   1   2   4    15390.39    15735.22    167.41 o 
   2   2   4     2740.06     3197.53     35.55 o 
   3   2   4     6105.11     6743.41     79.50 o 
   4   2   4     2768.24     3206.96     36.17 o 
   5   2   4      158.64      122.78      2.91 o 
   6   2   4      661.68      644.40      7.75 o 
   7   2   4     3271.23     3179.07     31.06 o 
   8   2   4     1563.18     1529.74     18.09 o 
   9   2   4     1711.00     1672.36     19.83 o 
  10   2   4     2415.17     2232.15     19.42 o 
  11   2   4      285.25      265.91      4.03 o 
  12   2   4     1006.63     1002.55     11.88 o 
  13   2   4       60.67       62.24      1.91 o 
  14   2   4        3.35        4.65      1.01 o 
  15   2   4      868.00      898.25     22.84 o 
 -14   3   4       18.22       18.12      1.51 o 
 -13   3   4      919.89      909.22     12.46 o 
 -12   3   4       15.98       13.58      1.92 o 
 -11   3   4       10.87       12.95      1.11 o 
 -10   3   4      420.45      360.96      5.96 o 
  -9   3   4     1280.50     1137.74     17.42 o 
  -8   3   4        9.64       12.75      1.40 o 
  -7   3   4     1143.38     1013.73     13.66 o 
  -6   3   4     2768.24     2788.28     29.09 o 
  -5   3   4      484.84      543.53      6.69 o 
  -4   3   4     5055.49     5432.70     45.42 o 
  -3   3   4     1519.07     1619.47     16.23 o 
  -2   3   4      759.44      666.62      7.54 o 
  -1   3   4     4080.29     4316.41     42.25 o 
   0   3   4      560.49      690.83      7.58 o 
   1   3   4     3801.07     3920.51     42.57 o 
   2   3   4      734.87      643.14      8.06 o 
   3   3   4     1814.20     1950.54     26.42 o 
   4   3   4     4977.90     5370.70     60.26 o 
   5   3   4      480.84      553.61      7.48 o 
   6   3   4     2717.31     2723.34     28.28 o 
   7   3   4     1074.57      952.16     10.84 o 
   8   3   4        9.67       13.26      1.39 o 
   9   3   4     1239.35     1156.54     16.33 o 
  10   3   4      320.45      267.04      3.48 o 
  11   3   4       25.97       24.52      1.25 o 
  12   3   4       17.71       16.51      1.13 o 
  13   3   4      892.20      898.49     12.67 o 
  14   3   4       26.41       27.69      1.57 o 
  15   3   4      108.25       99.12      3.56 o 
 -14   4   4      160.79      154.23      4.34 o 
 -13   4   4       54.96       52.95      5.09 o 
 -12   4   4       33.21       35.94      3.93 o 
 -11   4   4      389.86      377.49     23.26 o 
 -10   4   4     1299.75     1201.09     22.64 o 
  -9   4   4       82.89       75.34      2.04 o 
  -8   4   4     5089.93     4843.57     54.55 o 
  -7   4   4     1210.51     1108.35     11.75 o 
  -6   4   4     3417.94     3287.05     30.79 o 
  -5   4   4     4116.52     4395.96     39.10 o 
  -4   4   4     2250.31     2409.64     21.18 o 
  -3   4   4      114.02       99.48      1.90 o 
  -2   4   4     2981.75     3177.90     29.23 o 
  -1   4   4     1970.66     2064.65     20.11 o 
   0   4   4     8503.19     8896.78     82.32 o 
   1   4   4     1880.38     1978.96     20.18 o 
   2   4   4     3234.76     3424.62     36.40 o 
   3   4   4      111.48       97.18      2.25 o 
   4   4   4     1980.65     2137.26     25.09 o 
   5   4   4     4083.51     4483.43     45.09 o 
   6   4   4     3661.94     3595.23     42.08 o 
   7   4   4     1251.99     1191.74     13.84 o 
   8   4   4     5253.75     5291.88     68.33 o 
   9   4   4      109.70      100.29      1.90 o 
  10   4   4     1228.75     1140.44     14.14 o 
  11   4   4      379.16      375.58      4.55 o 
  12   4   4       45.92       48.26      1.54 o 
  13   4   4       60.08       61.97      2.04 o 
  14   4   4      162.45      160.54      2.89 o 
 -14   5   4       31.60       27.41      2.43 o 
 -13   5   4      250.55      269.91     11.60 o 
 -12   5   4     1238.87     1230.75     28.12 o 
 -11   5   4      397.98      381.83      8.11 o 
 -10   5   4      205.05      185.90      3.63 o 
  -9   5   4      728.63      658.94      8.02 o 
  -8   5   4     2002.77     1871.55     24.57 o 
  -7   5   4      495.63      477.04      6.48 o 
  -6   5   4      188.75      170.06      3.88 o 
  -5   5   4      185.70      189.53      2.89 o 
  -4   5   4      101.82       80.78      1.58 o 
  -3   5   4      681.92      669.64      6.42 o 
  -2   5   4     3083.43     3164.36     26.43 o 
  -1   5   4     1030.74     1153.32     11.11 o 
   0   5   4     6553.53     6901.35     71.96 o 
   1   5   4      970.17     1076.94     11.43 o 
   2   5   4     2884.16     3014.48     32.40 o 
   3   5   4      705.40      702.16     10.26 o 
   4   5   4      117.98       94.10      2.61 o 
   5   5   4      181.76      181.42      3.96 o 
   6   5   4      223.91      209.11      4.29 o 
   7   5   4      378.72      367.67      5.65 o 
   8   5   4     1918.76     1882.52     26.05 o 
   9   5   4      703.85      639.58      6.58 o 
  10   5   4      201.57      188.57      2.92 o 
  11   5   4      355.91      345.74      4.27 o 
  12   5   4     1234.97     1279.10     13.47 o 
  13   5   4      268.91      297.03      4.35 o 
  14   5   4       44.17       44.16      1.37 o 
 -14   6   4      348.94      375.86     10.21 o 
 -13   6   4       77.02       74.26      5.37 o 
 -12   6   4      316.98      331.86      7.23 o 
 -11   6   4      881.00      854.04     12.38 o 
 -10   6   4      215.59      197.99      4.53 o 
  -9   6   4     2793.25     2748.96     27.20 o 
  -8   6   4      539.93      503.53      5.83 o 
  -7   6   4     2355.89     2221.64     23.83 o 
  -6   6   4      334.14      346.72      4.50 o 
  -5   6   4      497.05      448.49      5.10 o 
  -4   6   4      634.37      591.83      6.49 o 
  -3   6   4      692.37      757.15      7.02 o 
  -2   6   4     2264.12     2385.30     19.17 o 
  -1   6   4     1822.05     1838.38     15.01 o 
   0   6   4     2380.37     2621.74     24.97 o 
   1   6   4     1816.83     1875.30     19.11 o 
   2   6   4     2273.25     2425.35     26.71 o 
   3   6   4      647.53      725.86      9.97 o 
   4   6   4      645.44      604.63      8.90 o 
   5   6   4      526.87      485.65      7.64 o 
   6   6   4      310.69      306.19      4.93 o 
   7   6   4     2475.36     2389.10     29.92 o 
   8   6   4      521.59      503.67      5.17 o 
   9   6   4     2664.06     2625.49     22.27 o 
  10   6   4      234.77      222.54      3.21 o 
  11   6   4      801.21      792.04      8.62 o 
  12   6   4      306.87      347.79      4.67 o 
  13   6   4       84.27       95.79      2.06 o 
  14   6   4      362.50      378.32     11.26 o 
 -13   7   4      953.60      950.32     23.31 o 
 -12   7   4      365.89      347.17      6.99 o 
 -11   7   4     1147.70     1192.88     18.85 o 
 -10   7   4      333.11      331.44      6.23 o 
  -9   7   4      165.57      164.25      2.98 o 
  -8   7   4       43.13       37.91      1.44 o 
  -7   7   4      315.78      284.93      3.45 o 
  -6   7   4      733.37      635.41      8.26 o 
  -5   7   4        9.20       10.28      0.91 o 
  -4   7   4      706.31      666.86      6.94 o 
  -3   7   4       80.45       74.42      1.63 o 
  -2   7   4     1406.21     1323.11     11.77 o 
  -1   7   4     1446.66     1492.69     13.85 o 
   0   7   4     1610.04     1586.23     14.70 o 
   1   7   4     1242.46     1260.67     12.41 o 
   2   7   4     1595.05     1519.13     16.79 o 
   3   7   4      139.49      132.66      3.09 o 
   4   7   4      700.27      672.26      9.09 o 
   5   7   4       10.55       14.09      1.22 o 
   6   7   4      712.60      630.79     10.47 o 
   7   7   4      364.69      322.47      5.67 o 
   8   7   4       28.32       30.55      1.27 o 
   9   7   4      157.35      157.03      2.91 o 
  10   7   4      266.43      279.36      4.01 o 
  11   7   4     1038.58     1106.61     11.29 o 
  12   7   4      375.75      377.87      4.47 o 
  13   7   4      911.37      924.82     10.64 o 
 -12   8   4       48.31       59.84      2.46 o 
 -11   8   4      226.03      222.09      5.14 o 
 -10   8   4      702.44      710.08     11.43 o 
  -9   8   4      336.97      347.80      5.47 o 
  -8   8   4     2071.87     2053.77     20.60 o 
  -7   8   4      762.23      743.18      7.97 o 
  -6   8   4     2557.88     2394.73     23.41 o 
  -5   8   4      476.63      443.01      6.08 o 
  -4   8   4      635.53      592.63      6.75 o 
  -3   8   4      403.85      374.96      5.20 o 
  -2   8   4     1341.31     1380.61     13.19 o 
  -1   8   4      954.60      919.74      8.96 o 
   0   8   4      222.08      210.57      3.02 o 
   1   8   4      887.56      871.07     10.02 o 
   2   8   4     1386.12     1413.00     15.91 o 
   3   8   4      382.56      346.14      5.37 o 
   4   8   4      655.48      597.46      8.53 o 
   5   8   4      462.96      422.29      7.99 o 
   6   8   4     2615.12     2426.61     24.21 o 
   7   8   4      684.66      674.85      8.98 o 
   8   8   4     1981.35     1943.09     21.67 o 
   9   8   4      394.09      398.76      6.18 o 
  10   8   4      670.83      689.41      8.44 o 
  11   8   4      240.71      241.96      3.78 o 
  12   8   4       39.86       53.42      2.05 o 
  13   8   4      387.87      374.05      5.28 o 
 -12   9   4      646.61      640.65     11.67 o 
 -11   9   4      515.44      520.99      9.12 o 
 -10   9   4      841.20      778.44     13.85 o 
  -9   9   4      705.03      688.04      9.04 o 
  -8   9   4      165.69      156.79      2.69 o 
  -7   9   4      115.98      101.12      2.10 o 
  -6   9   4      425.59      398.70      4.50 o 
  -5   9   4      613.75      581.03      5.79 o 
  -4   9   4       65.40       82.04      2.14 o 
  -3   9   4      236.06      204.60      3.84 o 
  -2   9   4      586.53      574.05      7.08 o 
  -1   9   4     3772.76     3655.42     33.38 o 
   0   9   4       46.14       49.02      1.91 o 
   1   9   4     3751.75     3570.79     33.76 o 
   2   9   4      584.33      564.79      9.05 o 
   3   9   4      274.00      235.84      5.26 o 
   4   9   4       46.55       61.32      2.41 o 
   5   9   4      585.83      581.62     11.58 o 
   6   9   4      369.24      340.27      5.38 o 
   7   9   4      111.47       97.49      2.49 o 
   8   9   4      169.53      157.74      3.33 o 
   9   9   4      726.74      706.82     10.57 o 
  10   9   4      780.01      745.21      8.83 o 
  11   9   4      509.07      518.13      6.90 o 
  12   9   4      640.42      663.85      7.92 o 
 -11  10   4      189.64      174.09      4.50 o 
 -10  10   4      435.82      433.15     11.26 o 
  -9  10   4      187.82      193.20      3.60 o 
  -8  10   4      319.53      330.17      4.45 o 
  -7  10   4       88.54       89.28      1.96 o 
  -6  10   4     1354.60     1330.83     12.15 o 
  -5  10   4      599.54      581.89      6.11 o 
  -4  10   4      188.23      194.89      2.78 o 
  -3  10   4      283.77      301.15      4.85 o 
  -2  10   4      299.64      275.28      3.41 o 
  -1  10   4       30.86       35.88      1.49 o 
   0  10   4      209.30      197.89      3.06 o 
   1  10   4       23.09       28.04      1.31 o 
   2  10   4      279.38      251.49      3.34 o 
   3  10   4      213.25      206.73      4.34 o 
   4  10   4      193.81      198.10      3.63 o 
   5  10   4      597.97      566.26      8.93 o 
   6  10   4     1315.86     1253.26     17.44 o 
   7  10   4       52.67       48.88      1.98 o 
   8  10   4      243.23      244.65      4.83 o 
   9  10   4      155.23      164.87      4.08 o 
  10  10   4      427.72      431.63      6.34 o 
  11  10   4      197.54      183.71      2.94 o 
  12  10   4      200.55      219.65      4.52 o 
 -11  11   4      567.53      603.12     10.82 o 
 -10  11   4       62.96       66.32      2.69 o 
  -9  11   4      614.88      635.95     10.79 o 
  -8  11   4     1003.80     1007.68     11.55 o 
  -7  11   4      167.05      157.22      3.89 o 
  -6  11   4      615.41      621.69      6.19 o 
  -5  11   4     1975.66     1893.77     16.20 o 
  -4  11   4      363.39      337.84      4.01 o 
  -3  11   4      194.91      188.41      2.87 o 
  -2  11   4     2153.34     1994.39     17.62 o 
  -1  11   4      348.91      325.93      4.50 o 
   0  11   4     1600.03     1561.50     13.40 o 
   1  11   4      363.08      341.26      4.85 o 
   2  11   4     2394.50     2232.84     23.83 o 
   3  11   4      219.21      210.96      3.37 o 
   4  11   4      345.93      336.41     11.00 o 
   5  11   4     1952.51     1891.14     30.59 o 
   6  11   4      599.05      576.31     12.57 o 
   7  11   4      155.56      143.90      3.97 o 
   8  11   4      964.80      966.67     12.01 o 
   9  11   4      607.74      632.37      8.76 o 
  10  11   4       63.16       65.12      2.24 o 
  11  11   4      638.10      699.52     18.22 o 
 -10  12   4       59.80       60.48      2.98 o 
  -9  12   4     1236.60     1329.81     19.02 o 
  -8  12   4      327.82      325.54      5.48 o 
  -7  12   4      232.15      242.75      3.70 o 
  -6  12   4       82.33       87.36      1.77 o 
  -5  12   4      543.46      536.34      5.20 o 
  -4  12   4       15.31       15.50      1.04 o 
  -3  12   4      621.09      648.29      6.65 o 
  -2  12   4      407.83      412.36      5.90 o 
  -1  12   4      346.01      329.66      4.19 o 
   0  12   4       61.96       78.67      1.88 o 
   1  12   4      354.57      343.07      4.81 o 
   2  12   4      330.36      312.03      4.59 o 
   3  12   4      655.34      665.48     11.50 o 
   4  12   4       14.03       13.72      1.81 o 
   5  12   4      519.21      489.15      8.70 o 
   6  12   4       76.26       72.62      4.88 o 
   7  12   4      170.37      165.01      3.40 o 
   8  12   4      284.95      273.71      5.01 o 
   9  12   4     1237.41     1281.70     18.13 o 
  -8  13   4      142.77      130.78      4.92 o 
  -7  13   4      217.63      234.37      3.21 o 
  -6  13   4       32.12       39.68      1.37 o 
  -5  13   4      398.59      411.22      5.53 o 
  -4  13   4      406.44      385.87      5.01 o 
  -3  13   4      103.13      115.97      2.30 o 
  -2  13   4      556.80      544.78      6.33 o 
  -1  13   4      207.65      224.36      3.18 o 
   0  13   4     1237.78     1174.40     12.21 o 
   1  13   4      204.29      217.22      4.17 o 
   2  13   4      532.54      520.57      8.05 o 
   3  13   4       96.77      103.19      3.19 o 
   4  13   4      374.61      361.55     22.29 o 
   5  13   4      418.04      405.19     17.54 o 
   7  13   4      212.44      231.82      8.14 o 
  -7  14   4      245.03      260.35      7.59 o 
  -6  14   4      365.17      362.63      4.62 o 
  -5  14   4      133.27      141.26      2.47 o 
  -4  14   4       25.27       20.03      0.94 o 
  -3  14   4      118.52      126.13      2.22 o 
  -2  14   4      250.10      239.15      4.66 o 
  -1  14   4     1224.14     1206.17     16.08 o 
   0  14   4       52.56       56.41      2.82 o 
   1  14   4     1363.39     1373.83     20.73 o 
   2  14   4      256.14      255.96      6.66 o 
   3  14   4       75.09       66.72      3.45 o 
   6  14   4      410.36      404.55     11.25 o 
  -5  15   4      960.93      952.79     23.72 o 
  -4  15   4       36.45       31.49      1.45 o 
  -3  15   4      469.22      453.28      8.26 o 
  -2  15   4      261.00      263.13      4.38 o 
  -1  15   4       88.52       78.97      2.13 o 
   0  15   4       41.78       45.45      1.71 o 
   1  15   4       65.30       54.12      2.41 o 
   2  15   4      235.31      210.81      7.43 o 
   4  15   4       50.40       47.85      3.30 o 
   5  15   4      934.88      912.04     23.12 o 
   1   0   5     4311.12     4480.69     48.84 o 
   2   0   5      788.59      923.45     11.00 o 
   3   0   5     2033.73     2111.78     19.65 o 
   4   0   5     4068.62     4403.30     42.01 o 
   5   0   5       14.73       14.34      1.22 o 
   6   0   5     3253.91     3590.08     38.88 o 
   7   0   5      588.64      639.27      8.78 o 
   8   0   5     1690.71     1649.63     20.77 o 
   9   0   5     1956.74     1838.69     26.67 o 
  10   0   5      503.48      453.67      5.84 o 
  11   0   5      724.21      706.60      8.75 o 
  12   0   5      214.70      219.17      3.33 o 
  13   0   5      451.30      467.94      6.52 o 
  14   0   5       61.64       60.69      1.97 o 
  15   0   5     1018.40     1041.95     25.05 o 
 -15   1   5      146.40      136.21      4.81 o 
 -14   1   5      199.81      201.45      3.29 o 
 -13   1   5      505.02      496.27      7.83 o 
 -12   1   5      113.33      109.79      2.97 o 
 -11   1   5      377.26      388.42      5.46 o 
 -10   1   5      157.24      129.79      2.85 o 
  -9   1   5      718.61      673.92     11.87 o 
  -8   1   5     1407.71     1291.09     16.87 o 
  -7   1   5     1036.09     1172.45     16.72 o 
  -6   1   5     1955.19     1959.37     22.30 o 
  -5   1   5      289.76      360.83      4.86 o 
  -4   1   5     3278.68     3420.04     32.98 o 
  -3   1   5     3405.40     3613.26     31.66 o 
  -2   1   5     1928.75     2024.86     20.25 o 
  -1   1   5     9236.63     9655.65    120.82 o 
   0   1   5     4851.89     5284.64     66.69 o 
   1   1   5     9003.05     9447.70     95.39 o 
   2   1   5     1817.21     1885.40     22.76 o 
   3   1   5     3249.37     3487.82     36.23 o 
   4   1   5     3486.79     3626.38     36.66 o 
   5   1   5      336.60      419.41      5.10 o 
   6   1   5     1929.12     1944.11     21.02 o 
   7   1   5     1188.45     1318.84     14.77 o 
   8   1   5     1293.86     1201.24     15.90 o 
   9   1   5      739.12      748.12     14.03 o 
  10   1   5      132.24      104.86      2.17 o 
  11   1   5      381.28      382.48      5.48 o 
  12   1   5      100.62      103.31      3.91 o 
  13   1   5      532.55      537.32      7.22 o 
  14   1   5      194.66      190.18      3.65 o 
  15   1   5      164.32      167.01      5.77 o 
 -14   2   5        9.05       11.80      0.94 o 
 -13   2   5      194.04      196.93      3.97 o 
 -12   2   5      151.40      152.20      3.68 o 
 -11   2   5     2684.20     2601.04     35.22 o 
 -10   2   5       81.81       80.58      2.12 o 
  -9   2   5     1266.34     1101.20     14.67 o 
  -8   2   5      305.38      319.02      6.15 o 
  -7   2   5      499.53      541.44      8.45 o 
  -6   2   5      706.74      674.38      8.08 o 
  -5   2   5     1660.01     1638.42     15.59 o 
  -4   2   5      323.62      293.13      4.66 o 
  -3   2   5     2794.81     2989.09     26.25 o 
  -2   2   5     1107.60     1157.90     11.60 o 
  -1   2   5      411.84      399.28      4.71 o 
   0   2   5       80.91       71.75      2.17 o 
   1   2   5      461.27      451.49      6.71 o 
   2   2   5     1230.38     1308.16     14.32 o 
   3   2   5     2631.34     2823.60     33.90 o 
   4   2   5      303.70      281.46      6.62 o 
   5   2   5     1595.65     1523.78     17.26 o 
   6   2   5      733.01      700.08      9.66 o 
   7   2   5      509.33      563.71      9.37 o 
   8   2   5      220.37      244.41      5.61 o 
   9   2   5     1234.67     1071.71     12.31 o 
  10   2   5      110.61      108.40      2.12 o 
  11   2   5     2573.61     2510.39     22.79 o 
  12   2   5      173.84      172.27      2.91 o 
  13   2   5      156.72      166.60      3.67 o 
  14   2   5       13.27       16.28      1.31 o 
  15   2   5      194.29      225.55      3.92 o 
 -14   3   5      132.95      135.13      6.14 o 
 -13   3   5      406.51      410.93      7.65 o 
 -12   3   5      140.14      142.33      4.65 o 
 -11   3   5     2268.83     2219.57     42.90 o 
 -10   3   5     1246.88     1174.86     16.28 o 
  -9   3   5     3984.13     3615.35     50.87 o 
  -8   3   5      254.68      265.31      6.78 o 
  -7   3   5     1456.85     1470.26     20.16 o 
  -6   3   5     1034.40     1001.78     10.67 o 
  -5   3   5      315.00      353.76      7.87 o 
  -4   3   5      833.83      984.80     10.17 o 
  -3   3   5     4711.87     5262.38     45.75 o 
  -2   3   5     1368.35     1321.21     12.75 o 
  -1   3   5      861.17      950.84     10.82 o 
   0   3   5      612.57      499.86      6.48 o 
   1   3   5      766.64      830.57      9.62 o 
   2   3   5     1541.90     1494.34     16.64 o 
   3   3   5     4921.83     5406.73     71.04 o 
   4   3   5      836.56      991.78     14.83 o 
   5   3   5      377.50      432.78      6.72 o 
   6   3   5     1100.16     1071.59     14.05 o 
   7   3   5     1446.83     1456.56     18.86 o 
   8   3   5      239.60      253.06      6.42 o 
   9   3   5     4012.09     3629.85     28.32 o 
  10   3   5     1260.97     1210.24     11.19 o 
  11   3   5     2315.23     2248.60     20.65 o 
  12   3   5      130.04      125.45      2.68 o 
  13   3   5      380.22      402.37      5.68 o 
  14   3   5      124.55      126.89      3.05 o 
 -14   4   5       33.69       28.91      2.53 o 
 -13   4   5      772.49      772.08     16.54 o 
 -12   4   5      206.64      195.03     10.11 o 
 -11   4   5       30.72       35.52      4.02 o 
 -10   4   5      711.02      658.73     11.96 o 
  -9   4   5      406.55      391.15     10.66 o 
  -8   4   5      708.12      698.92     12.78 o 
  -7   4   5     1463.62     1393.98     18.70 o 
  -6   4   5     1055.48     1021.15     12.50 o 
  -5   4   5      988.04     1034.11     10.42 o 
  -4   4   5      127.73       91.20      1.88 o 
  -3   4   5     1723.94     1658.30     15.48 o 
  -2   4   5      905.14      956.40      9.06 o 
  -1   4   5      160.05      134.76      2.56 o 
   0   4   5     1599.49     1573.82     15.09 o 
   1   4   5      237.07      211.73      3.85 o 
   2   4   5      865.79      892.90     14.81 o 
   3   4   5     1549.07     1504.50     17.16 o 
   4   4   5      106.35       90.48      3.69 o 
   5   4   5      982.33     1063.32     12.97 o 
   6   4   5      951.83      906.16     10.19 o 
   7   4   5     1347.09     1287.26     14.68 o 
   8   4   5      751.11      760.20     12.27 o 
   9   4   5      556.62      548.78      7.04 o 
  10   4   5      642.84      592.69      6.39 o 
  11   4   5       41.18       46.32      1.56 o 
  12   4   5      150.35      148.20      2.76 o 
  13   4   5      808.32      851.21     11.77 o 
  14   4   5       25.80       20.17      1.28 o 
 -14   5   5      156.15      166.65      5.71 o 
 -13   5   5      174.27      180.53      5.38 o 
 -12   5   5       93.80       99.78      6.92 o 
 -11   5   5      369.52      377.18      8.63 o 
 -10   5   5      831.91      806.13     12.73 o 
  -9   5   5      376.33      366.69      6.65 o 
  -8   5   5      919.25      830.02     10.42 o 
  -7   5   5     1233.77     1253.35     18.61 o 
  -6   5   5      576.50      592.39      7.61 o 
  -5   5   5      610.78      641.54      7.03 o 
  -4   5   5      488.52      497.74      5.03 o 
  -3   5   5     1536.19     1707.36     14.49 o 
  -2   5   5      494.02      487.41      6.37 o 
  -1   5   5      473.60      488.70      5.67 o 
   0   5   5     1054.79     1035.38     10.13 o 
   1   5   5      300.33      325.80      4.44 o 
   2   5   5      563.75      575.82      7.21 o 
   3   5   5     1357.15     1538.07     18.79 o 
   4   5   5      570.94      603.21      9.44 o 
   5   5   5      595.17      639.63      8.16 o 
   6   5   5      668.00      683.15      8.70 o 
   7   5   5     1121.72     1155.25     14.06 o 
   8   5   5      888.15      824.43      7.82 o 
   9   5   5      398.03      391.39      4.85 o 
  10   5   5      934.08      927.80      9.13 o 
  11   5   5      346.24      361.68      4.74 o 
  12   5   5      119.71      136.54      2.46 o 
  13   5   5      199.14      208.41      3.34 o 
  14   5   5      136.68      145.17      2.63 o 
 -13   6   5       87.37       81.04      3.59 o 
 -12   6   5       47.05       39.37      2.71 o 
 -11   6   5      307.25      299.19      6.39 o 
 -10   6   5       10.88       12.98      1.11 o 
  -9   6   5       31.59       36.87      1.78 o 
  -8   6   5      634.49      585.91      7.51 o 
  -7   6   5      147.39      143.69      3.49 o 
  -6   6   5      386.90      346.82      4.79 o 
  -5   6   5      143.89      135.90      2.55 o 
  -4   6   5       95.78      122.91      2.05 o 
  -3   6   5     1420.16     1514.24     12.82 o 
  -2   6   5     3344.40     3324.35     27.07 o 
  -1   6   5      497.45      500.52      5.00 o 
   0   6   5     1787.74     1964.08     17.68 o 
   1   6   5      421.17      423.99      6.73 o 
   2   6   5     3288.14     3256.17     33.48 o 
   3   6   5     1436.03     1570.68     19.33 o 
   4   6   5       82.68      113.27      3.06 o 
   5   6   5      219.97      217.40      4.16 o 
   6   6   5      439.38      395.40      6.32 o 
   7   6   5      139.71      135.93      3.97 o 
   8   6   5      638.69      596.71      6.63 o 
   9   6   5       35.70       39.90      1.85 o 
  10   6   5        4.24        8.63      0.96 o 
  11   6   5      292.12      289.81      4.03 o 
  12   6   5       50.72       42.75      1.41 o 
  13   6   5       91.79       96.30      1.85 o 
  14   6   5      132.77      128.96      4.32 o 
 -13   7   5      221.80      225.09      7.25 o 
 -12   7   5      323.07      351.51      7.19 o 
 -11   7   5      791.91      748.71     11.29 o 
 -10   7   5     1147.08     1092.31     14.15 o 
  -9   7   5     1018.72      999.00     13.36 o 
  -8   7   5     1530.79     1424.66     14.86 o 
  -7   7   5      396.95      349.02      4.54 o 
  -6   7   5      985.16      987.33     14.23 o 
  -5   7   5     2231.73     2143.74     21.95 o 
  -4   7   5     1141.23     1141.00     12.10 o 
  -3   7   5      471.66      489.48      5.45 o 
  -2   7   5     1464.86     1389.68     12.25 o 
  -1   7   5      823.40      689.86      6.99 o 
   0   7   5      108.54       87.68      1.86 o 
   1   7   5      737.06      628.30      6.96 o 
   2   7   5     1640.68     1587.36     16.56 o 
   3   7   5      440.82      445.44      6.27 o 
   4   7   5     1112.53     1113.94     13.04 o 
   5   7   5     2058.24     1918.59     25.36 o 
   6   7   5     1093.10     1069.01     19.66 o 
   7   7   5      404.47      364.59      4.31 o 
   8   7   5     1560.62     1437.63     12.93 o 
   9   7   5      966.80      963.94      9.17 o 
  10   7   5     1175.25     1165.98     10.72 o 
  11   7   5      822.27      807.73      8.42 o 
  12   7   5      275.09      316.13      3.86 o 
  13   7   5      192.53      195.65      2.65 o 
 -12   8   5        1.90        4.25      1.08 o 
 -11   8   5      514.81      522.64      8.30 o 
 -10   8   5        0.48        3.47      1.20 o 
  -9   8   5      483.72      469.71      6.50 o 
  -8   8   5       99.65       95.69      2.04 o 
  -7   8   5     2974.12     2704.38     25.93 o 
  -6   8   5      110.28      114.79      2.05 o 
  -5   8   5      316.58      292.30      5.05 o 
  -4   8   5      265.57      264.23      4.69 o 
  -3   8   5      343.79      294.09      4.40 o 
  -2   8   5      900.81      897.37      9.53 o 
  -1   8   5      295.71      292.11      4.10 o 
   0   8   5      403.61      363.78      4.60 o 
   1   8   5      222.64      212.55      3.70 o 
   2   8   5      885.31      871.86     10.16 o 
   3   8   5      336.35      286.17      4.83 o 
   4   8   5      361.82      360.33      7.15 o 
   5   8   5      360.10      335.84      6.91 o 
   6   8   5      118.77      124.87      2.98 o 
   7   8   5     2939.84     2659.93     25.83 o 
   8   8   5      108.94      105.68      2.13 o 
   9   8   5      563.25      557.60      5.84 o 
  10   8   5        2.58        4.64      0.99 o 
  11   8   5      533.64      554.15      6.04 o 
  12   8   5        5.15        4.74      0.67 o 
  13   8   5      197.09      210.96      3.22 o 
 -12   9   5       78.15       77.90      3.56 o 
 -11   9   5      575.89      561.25      9.51 o 
 -10   9   5     1089.66     1076.02     17.08 o 
  -9   9   5      260.15      263.82      4.21 o 
  -8   9   5       36.78       39.52      1.37 o 
  -7   9   5      538.90      516.48      6.13 o 
  -6   9   5        2.54       12.80      1.14 o 
  -5   9   5      920.24      854.26      7.89 o 
  -4   9   5     1225.85     1154.71      9.88 o 
  -3   9   5      242.26      264.30      5.23 o 
  -2   9   5      167.86      152.75      3.24 o 
  -1   9   5      320.06      297.50      4.54 o 
   0   9   5     4773.31     4543.93     48.30 o 
   1   9   5      380.30      348.56      5.96 o 
   2   9   5      220.04      201.06      4.57 o 
   3   9   5      177.04      185.79      4.39 o 
   4   9   5     1188.10     1050.64     16.25 o 
   5   9   5     1009.73      965.83     11.47 o 
   6   9   5        1.97        5.13      1.26 o 
   7   9   5      476.08      456.32      7.08 o 
   8   9   5       27.88       28.82      1.66 o 
   9   9   5      253.69      268.96      4.15 o 
  10   9   5     1210.22     1221.58     13.41 o 
  11   9   5      513.27      523.36      6.71 o 
  12   9   5       90.61       94.76      2.34 o 
 -11  10   5       80.31       73.29      2.64 o 
 -10  10   5       65.91       75.35      2.68 o 
  -9  10   5      136.10      136.81      2.87 o 
  -8  10   5     1094.86     1092.26     12.00 o 
  -7  10   5      745.06      724.34      7.90 o 
  -6  10   5       39.84       41.56      1.37 o 
  -5  10   5      660.72      623.36      6.44 o 
  -4  10   5     1511.57     1465.82     12.84 o 
  -3  10   5      578.52      558.65      6.14 o 
  -2  10   5     3134.22     2990.95     27.27 o 
  -1  10   5       19.31       17.94      1.09 o 
   0  10   5      883.80      814.07      7.86 o 
   1  10   5       17.66       21.49      1.26 o 
   2  10   5     3248.24     3019.59     28.90 o 
   3  10   5      619.81      579.02     10.16 o 
   4  10   5     1728.75     1683.84     21.29 o 
   5  10   5      769.61      737.89     10.11 o 
   6  10   5       73.85       73.23      2.68 o 
   7  10   5      800.69      770.98     11.46 o 
   8  10   5     1165.97     1141.27     13.33 o 
   9  10   5      144.80      142.21      3.13 o 
  10  10   5       89.79       96.18      2.12 o 
  11  10   5       96.55       90.42      1.81 o 
 -10  11   5      139.45      152.77      4.81 o 
  -9  11   5       57.24       70.50      2.60 o 
  -8  11   5        8.36        7.85      0.99 o 
  -7  11   5      102.57      124.87      4.73 o 
  -6  11   5      976.73      989.65      9.01 o 
  -5  11   5     1475.35     1481.25     12.93 o 
  -4  11   5      720.95      684.26      6.93 o 
  -3  11   5      789.77      782.09      7.81 o 
  -2  11   5     1764.94     1719.60     15.91 o 
  -1  11   5     2281.77     2201.63     18.86 o 
   0  11   5      590.93      594.33      6.14 o 
   1  11   5     2188.50     2102.72     19.94 o 
   2  11   5     1747.23     1667.08     17.51 o 
   3  11   5      776.91      770.13     10.76 o 
   4  11   5      699.79      678.63     13.29 o 
   5  11   5     1512.80     1430.95     25.22 o 
   6  11   5     1110.04     1105.42     18.31 o 
   7  11   5      123.28      145.08      4.25 o 
   8  11   5       15.60       13.50      1.06 o 
   9  11   5       48.22       59.41      1.79 o 
  10  11   5      164.97      174.29      3.60 o 
  -9  12   5     1242.06     1347.12     19.09 o 
  -8  12   5      487.29      487.50      6.51 o 
  -7  12   5     1087.25     1152.96     11.05 o 
  -6  12   5      322.57      328.84      3.81 o 
  -5  12   5      550.11      590.80      5.72 o 
  -4  12   5        9.09       10.59      0.93 o 
  -3  12   5     1436.13     1482.57     14.66 o 
  -2  12   5      631.39      573.81      5.91 o 
  -1  12   5      453.17      430.86      4.77 o 
   0  12   5     1136.50     1091.39     10.34 o 
   1  12   5      436.42      426.34      5.82 o 
   2  12   5      632.40      577.57      7.00 o 
   3  12   5     1585.35     1597.35     21.63 o 
   4  12   5        7.36       11.26      1.63 o 
   5  12   5      531.36      515.94     23.11 o 
   6  12   5      343.97      341.02     15.60 o 
   7  12   5     1109.26     1155.07     28.93 o 
   8  12   5      502.22      481.26     13.52 o 
   9  12   5     1219.28     1272.35     30.73 o 
  -8  13   5      289.80      305.83      8.68 o 
  -7  13   5       34.70       35.37      1.53 o 
  -6  13   5      368.53      416.50      4.74 o 
  -5  13   5     1146.65     1199.67     12.42 o 
  -4  13   5      859.84      853.24      8.71 o 
  -3  13   5      173.49      166.81      2.59 o 
  -2  13   5      262.49      267.26      3.39 o 
  -1  13   5      310.07      315.82      5.25 o 
   0  13   5      553.68      574.68      6.17 o 
   1  13   5      317.15      315.07      4.98 o 
   2  13   5      232.31      240.43      5.22 o 
   3  13   5      144.23      148.73      4.86 o 
   5  13   5     1061.01     1041.72     37.09 o 
   8  13   5      291.89      292.60      9.01 o 
  -7  14   5      119.86      137.67      4.49 o 
  -6  14   5       73.29       73.73      1.72 o 
  -5  14   5      129.74      131.52      2.36 o 
  -4  14   5      544.57      574.05      6.07 o 
  -3  14   5       39.99       37.67      1.25 o 
  -2  14   5      920.08      982.22     10.05 o 
  -1  14   5     1068.21     1081.45     16.36 o 
   0  14   5       95.23       92.47      2.54 o 
   1  14   5     1027.61     1028.27     15.85 o 
   2  14   5      847.05      906.66     13.96 o 
   6  14   5       90.59       86.23      4.06 o 
  -4  15   5      282.11      278.23      5.55 o 
  -3  15   5      536.09      536.51      7.44 o 
  -2  15   5       70.38       77.26      1.94 o 
  -1  15   5      684.41      721.82      9.70 o 
   0  15   5      187.62      187.88      6.25 o 
   1  15   5      666.76      682.13     13.20 o 
   2  15   5       76.09       77.09      3.95 o 
   4  15   5      239.37      233.30      7.56 o 
   0   0   6     6081.58     7059.16    125.89 o 
   1   0   6     2193.63     2636.31     34.69 o 
   2   0   6    10193.75    11287.76    141.11 o 
   3   0   6     2940.29     3318.37     35.59 o 
   4   0   6     1714.89     1596.41     18.25 o 
   5   0   6     1815.94     2132.44     29.68 o 
   6   0   6     1071.48     1050.97     14.89 o 
   7   0   6      790.14      825.53     12.33 o 
   8   0   6      294.74      279.90      5.99 o 
   9   0   6       16.87       13.21      0.85 o 
  10   0   6     2937.70     2861.20     40.34 o 
  11   0   6      696.20      659.69      9.32 o 
  12   0   6       46.66       40.51      2.50 o 
  13   0   6        8.92        8.89      2.52 o 
  14   0   6       31.59       30.98      1.51 o 
 -14   1   6      182.84      191.07      3.30 o 
 -13   1   6      631.46      655.77      9.33 o 
 -12   1   6     1754.12     1727.97     20.69 o 
 -11   1   6      169.34      163.75      3.67 o 
 -10   1   6      338.24      328.43      5.39 o 
  -9   1   6      798.32      726.75      8.00 o 
  -8   1   6      696.49      648.74     12.37 o 
  -7   1   6     2242.90     2210.83     28.34 o 
  -6   1   6     1592.50     1741.13     20.27 o 
  -5   1   6      688.25      601.09      9.25 o 
  -4   1   6      339.52      329.36      4.66 o 
  -3   1   6     7636.99     7777.84     81.48 o 
  -2   1   6     4631.63     5281.20     72.73 o 
  -1   1   6      451.66      561.82      9.90 o 
   0   1   6     2541.05     2838.44     36.81 o 
   1   1   6      500.82      647.17      9.57 o 
   2   1   6     4216.95     4710.09     63.80 o 
   3   1   6     7212.55     7297.89     75.56 o 
   4   1   6      286.07      284.02      4.46 o 
   5   1   6      616.97      521.87      9.74 o 
   6   1   6     1569.01     1659.23     22.01 o 
   7   1   6     2305.53     2249.44     28.70 o 
   8   1   6      692.01      638.76     10.39 o 
   9   1   6      707.02      648.52      6.53 o 
  10   1   6      358.98      348.50      5.12 o 
  11   1   6      131.91      124.90      3.11 o 
  12   1   6     1616.35     1603.98     19.39 o 
  13   1   6      762.84      770.01      9.58 o 
  14   1   6      150.35      159.37      3.50 o 
 -14   2   6       82.78       86.01      4.86 o 
 -13   2   6     1128.98     1099.87     14.41 o 
 -12   2   6      603.45      596.92     11.64 o 
 -11   2   6      148.70      152.62      3.51 o 
 -10   2   6      386.52      375.36      5.70 o 
  -9   2   6      608.07      559.48     10.58 o 
  -8   2   6     1298.73     1231.80     20.59 o 
  -7   2   6      926.62      928.06     11.92 o 
  -6   2   6     2067.52     1981.20     21.47 o 
  -5   2   6     2356.49     2196.31     24.51 o 
  -4   2   6     1589.59     1582.74     17.84 o 
  -3   2   6     1086.80     1096.87     12.89 o 
  -2   2   6     1471.10     1630.57     21.35 o 
  -1   2   6      877.63     1013.62     15.44 o 
   1   2   6      864.76      990.05     14.24 o 
   2   2   6     1418.70     1543.33     22.40 o 
   3   2   6      983.29      983.52     11.71 o 
   4   2   6     1610.02     1563.03     18.94 o 
   5   2   6     2231.46     2058.22     26.30 o 
   6   2   6     2229.87     2131.48     26.97 o 
   7   2   6      746.70      737.44     11.17 o 
   8   2   6     1300.97     1243.07     22.71 o 
   9   2   6      688.24      659.47      6.25 o 
  10   2   6      444.63      423.72      4.85 o 
  11   2   6      126.01      129.29      2.72 o 
  12   2   6      573.50      572.43      7.54 o 
  13   2   6     1136.37     1101.53     15.43 o 
  14   2   6       74.14       72.82      2.24 o 
 -14   3   6     1030.85     1103.84     26.40 o 
 -13   3   6       97.71       97.33      3.91 o 
 -12   3   6     1759.49     1717.18     32.63 o 
 -11   3   6       93.26       83.41      5.53 o 
 -10   3   6        8.26       10.67      1.42 o 
  -9   3   6      301.79      310.94      8.03 o 
  -8   3   6      231.24      225.20      6.97 o 
  -7   3   6     1155.08     1069.53     14.35 o 
  -6   3   6     1203.62     1187.97     15.19 o 
  -5   3   6      669.18      722.64      9.32 o 
  -4   3   6     4999.17     4834.59     46.52 o 
  -3   3   6      279.62      310.81      5.67 o 
  -2   3   6     2477.91     2388.11     27.72 o 
  -1   3   6     1531.15     1607.86     27.42 o 
   0   3   6      364.69      371.37      5.94 o 
   1   3   6     1488.80     1572.02     17.61 o 
   2   3   6     2237.42     2122.94     23.53 o 
   3   3   6      346.16      391.86      5.29 o 
   4   3   6     4764.58     4692.51     56.70 o 
   5   3   6      658.38      740.90     11.08 o 
   6   3   6     1282.10     1250.31     13.99 o 
   7   3   6     1253.98     1200.70     14.61 o 
   8   3   6      275.14      267.36      5.98 o 
   9   3   6      337.04      349.72      4.29 o 
  10   3   6       22.16       25.22      1.67 o 
  11   3   6       84.42       83.79      2.74 o 
  12   3   6     1695.51     1678.78     17.52 o 
  13   3   6       88.66       93.29      2.56 o 
  14   3   6      980.78     1021.65     14.70 o 
 -14   4   6      235.07      257.61      7.70 o 
 -13   4   6      559.76      554.53     16.24 o 
 -12   4   6      527.79      514.73     11.79 o 
 -11   4   6      676.34      658.84     18.26 o 
 -10   4   6     2998.40     2823.63     39.17 o 
  -9   4   6      584.76      513.81     13.24 o 
  -8   4   6     1077.61      897.84     19.66 o 
  -7   4   6     2235.80     2140.33     32.50 o 
  -6   4   6     1504.58     1428.34     16.67 o 
  -5   4   6     3502.11     3281.71     33.90 o 
  -4   4   6     1991.51     1941.21     19.79 o 
  -3   4   6      325.39      353.32      5.23 o 
  -2   4   6      303.07      352.69      4.65 o 
  -1   4   6     1224.32     1317.81     22.87 o 
   0   4   6      371.04      340.80      6.73 o 
   1   4   6     1408.09     1549.51     17.69 o 
   2   4   6      227.46      273.42      4.42 o 
   3   4   6      415.92      456.31      6.42 o 
   4   4   6     2230.85     2282.92     26.92 o 
   5   4   6     3559.54     3308.76     37.61 o 
   6   4   6     1562.33     1475.65     15.44 o 
   7   4   6     2285.39     2238.45     26.63 o 
   8   4   6     1053.00      911.73      8.17 o 
   9   4   6      600.48      536.65      6.07 o 
  10   4   6     2972.62     2875.77     25.65 o 
  11   4   6      689.48      696.82      8.33 o 
  12   4   6      478.89      479.11      6.08 o 
  13   4   6      554.98      555.83      7.11 o 
  14   4   6      211.09      236.13      3.75 o 
 -14   5   6      195.57      196.36      6.11 o 
 -13   5   6     1452.34     1438.51     26.94 o 
 -12   5   6      158.64      156.35      8.46 o 
 -11   5   6       47.00       48.50      2.86 o 
 -10   5   6        1.56        2.39      0.92 o 
  -9   5   6      206.63      197.58      4.39 o 
  -8   5   6     1159.11     1143.80     15.08 o 
  -7   5   6       64.39       59.75      2.88 o 
  -6   5   6      101.71      108.26      2.82 o 
  -5   5   6      591.09      498.01      6.96 o 
  -4   5   6      560.39      626.97      7.26 o 
  -3   5   6     5580.31     5638.46     52.18 o 
  -2   5   6      788.78      862.19      9.66 o 
  -1   5   6      388.42      377.09      5.29 o 
   0   5   6     2824.72     2874.98     37.54 o 
   1   5   6      422.13      432.35      6.78 o 
   2   5   6      842.00      931.81     13.53 o 
   3   5   6     5453.63     5562.65     61.88 o 
   4   5   6      531.88      609.35      9.37 o 
   5   5   6      487.39      403.39      6.62 o 
   6   5   6       51.52       56.13      2.35 o 
   7   5   6       63.58       65.06      2.88 o 
   8   5   6     1066.81     1054.56     11.20 o 
   9   5   6      157.19      161.26      2.67 o 
  10   5   6        3.47        7.13      0.99 o 
  11   5   6       22.54       30.11      3.17 o 
  12   5   6      124.51      125.60      2.59 o 
  13   5   6     1458.80     1491.06     15.05 o 
  14   5   6      190.87      190.49      4.31 o 
 -13   6   6      734.59      745.14     18.79 o 
 -12   6   6      369.56      413.59      9.53 o 
 -11   6   6      379.58      354.18     12.82 o 
 -10   6   6      469.94      432.15      6.64 o 
  -9   6   6     1188.68     1067.98     13.39 o 
  -8   6   6     1636.69     1539.42     20.04 o 
  -7   6   6     1859.41     1711.02     18.71 o 
  -6   6   6     1497.59     1501.21     18.85 o 
  -5   6   6      409.84      386.46      5.90 o 
  -4   6   6     1058.98      983.18     10.13 o 
  -3   6   6     2284.16     2381.66     22.08 o 
  -2   6   6     1350.34     1404.57     14.31 o 
  -1   6   6     1818.76     1781.54     18.57 o 
   0   6   6     1229.56     1298.03     16.62 o 
   1   6   6     1961.54     1908.90     22.77 o 
   2   6   6     1227.39     1240.68     16.00 o 
   3   6   6     2270.80     2354.04     31.96 o 
   4   6   6      899.89      831.18     12.18 o 
   5   6   6      386.84      367.85      6.90 o 
   6   6   6     1436.96     1448.67     22.58 o 
   7   6   6     1736.52     1582.92     12.28 o 
   8   6   6     1622.25     1589.34     14.14 o 
   9   6   6     1221.03     1123.02     11.08 o 
  10   6   6      518.79      483.23      5.86 o 
  11   6   6      355.72      350.94      4.24 o 
  12   6   6      411.86      458.52      6.30 o 
  13   6   6      718.37      719.39      7.67 o 
 -13   7   6      272.70      269.49      7.95 o 
 -12   7   6      386.98      376.76      8.65 o 
 -11   7   6       16.11       12.90      1.60 o 
 -10   7   6     1423.10     1330.27     14.91 o 
  -9   7   6      299.20      262.63      4.63 o 
  -8   7   6      684.17      646.49      8.83 o 
  -7   7   6      652.87      623.49      8.43 o 
  -6   7   6     1000.07      941.96     11.27 o 
  -5   7   6     1474.23     1466.43     18.49 o 
  -4   7   6      980.62      912.37     11.03 o 
  -3   7   6      127.35      135.55      2.81 o 
  -2   7   6      762.07      714.64      8.75 o 
  -1   7   6     2778.24     2796.49     27.99 o 
   0   7   6     1860.85     1856.42     19.97 o 
   1   7   6     2639.38     2662.48     27.76 o 
   2   7   6      723.64      660.94      8.85 o 
   3   7   6      105.88      115.61      3.35 o 
   4   7   6     1077.71     1012.22     15.52 o 
   5   7   6     1305.38     1287.04     23.61 o 
   6   7   6     1111.58     1058.64     10.05 o 
   7   7   6      698.08      673.10      6.85 o 
   8   7   6      670.03      650.72      6.83 o 
   9   7   6      330.23      313.50      4.10 o 
  10   7   6     1520.55     1519.12     14.94 o 
  11   7   6       23.43       21.21      1.06 o 
  12   7   6      340.85      351.60      4.41 o 
  13   7   6      250.85      239.29      3.25 o 
 -12   8   6      343.98      368.94     19.65 o 
 -11   8   6      309.43      300.00      5.33 o 
 -10   8   6      687.84      667.74     10.29 o 
  -9   8   6      543.04      541.08      7.17 o 
  -8   8   6      375.50      335.65      4.90 o 
  -7   8   6     1155.82     1112.79     11.46 o 
  -6   8   6     1208.60     1158.97     12.20 o 
  -5   8   6     1757.92     1707.52     14.81 o 
  -4   8   6     1943.10     1885.52     23.25 o 
  -3   8   6      294.36      293.51      5.10 o 
  -2   8   6     1046.44      918.39     11.68 o 
  -1   8   6      177.31      207.48      3.75 o 
   0   8   6      422.25      385.08      5.90 o 
   1   8   6      168.89      200.59      4.12 o 
   2   8   6     1092.59      921.71     12.34 o 
   3   8   6      236.24      227.32      5.24 o 
   4   8   6     1913.39     1819.87     25.91 o 
   5   8   6     1588.82     1503.41     13.50 o 
   6   8   6     1310.68     1246.30     12.70 o 
   7   8   6     1213.88     1176.39     11.62 o 
   8   8   6      387.18      352.38      4.31 o 
   9   8   6      570.29      576.98      6.32 o 
  10   8   6      691.00      676.65      7.66 o 
  11   8   6      309.50      299.89      3.71 o 
  12   8   6      327.61      353.22      4.65 o 
 -12   9   6      359.41      362.17      9.73 o 
 -11   9   6       87.94       92.50      6.69 o 
 -10   9   6      184.29      192.13      4.57 o 
  -9   9   6      291.93      280.79      4.76 o 
  -8   9   6      783.13      768.53      9.03 o 
  -7   9   6      270.54      266.21      3.73 o 
  -6   9   6      769.87      730.16      7.30 o 
  -5   9   6      183.07      170.97      2.52 o 
  -4   9   6     1491.98     1375.75     11.88 o 
  -3   9   6      251.44      244.69      3.14 o 
  -2   9   6      693.65      643.75      6.47 o 
  -1   9   6      903.58      887.97     12.15 o 
   0   9   6      996.34      974.81     13.07 o 
   1   9   6      959.39      948.51     14.70 o 
   2   9   6      742.37      679.57      9.32 o 
   3   9   6      304.18      284.08      4.91 o 
   4   9   6     1605.76     1458.02     15.96 o 
   5   9   6      126.18      112.23      2.63 o 
   6   9   6      842.86      807.52     12.78 o 
   7   9   6      274.87      270.77      4.87 o 
   8   9   6      748.50      737.94      9.99 o 
   9   9   6      298.90      295.24      5.12 o 
  10   9   6      193.79      197.18      3.65 o 
  11   9   6      121.13      130.60      2.68 o 
  12   9   6      380.00      370.75      5.91 o 
 -11  10   6       95.45      104.66      2.42 o 
 -10  10   6        3.02        3.09      1.17 o 
  -9  10   6      410.13      419.74      6.54 o 
  -8  10   6      380.34      377.12      5.95 o 
  -7  10   6      924.97      955.22      9.85 o 
  -6  10   6       50.46       45.51      1.38 o 
  -5  10   6      146.40      158.74      5.42 o 
  -4  10   6       71.42       57.35      1.58 o 
  -3  10   6     2581.19     2486.80     20.77 o 
  -2  10   6      605.37      579.41      6.61 o 
  -1  10   6      906.16      836.92      7.89 o 
   0  10   6       17.46       22.17      1.10 o 
   1  10   6      872.80      798.73      7.57 o 
   2  10   6      569.71      532.61      6.38 o 
   3  10   6     2507.41     2387.05     25.08 o 
   4  10   6       51.20       39.43      1.51 o 
   5  10   6      116.16      113.32      3.11 o 
   6  10   6       58.98       55.82      2.28 o 
   7  10   6      835.93      851.50     13.24 o 
   8  10   6      408.44      415.80      7.31 o 
   9  10   6      380.97      386.90      6.54 o 
  10  10   6        4.30        7.11      1.40 o 
  11  10   6       89.25       97.83      4.37 o 
 -10  11   6      548.78      522.91     13.83 o 
  -9  11   6      164.18      163.78      4.46 o 
  -8  11   6      144.51      151.91      3.27 o 
  -7  11   6      149.80      159.28      3.57 o 
  -6  11   6      765.25      777.59      7.52 o 
  -5  11   6      812.62      801.81      8.30 o 
  -4  11   6      126.06      120.13      2.24 o 
  -3  11   6      211.14      209.13      4.02 o 
  -2  11   6      115.92      116.22      2.27 o 
  -1  11   6      228.05      222.10      3.07 o 
   0  11   6      638.30      649.97      6.57 o 
   1  11   6      178.83      170.92      2.62 o 
   2  11   6      125.80      121.50      2.56 o 
   3  11   6      179.96      177.53      3.74 o 
   4  11   6      110.61      101.13      3.32 o 
   5  11   6      718.27      687.26     18.58 o 
   6  11   6      844.21      839.17     15.54 o 
   7  11   6      166.88      193.85      7.60 o 
   8  11   6      147.74      156.57      6.53 o 
   9  11   6      145.23      136.67      3.33 o 
  -9  12   6      224.02      216.35      6.78 o 
  -8  12   6       29.70       31.69      1.29 o 
  -7  12   6        6.35       12.16      0.93 o 
  -6  12   6       65.91       84.27      1.86 o 
  -5  12   6      246.41      247.63      3.45 o 
  -4  12   6     1032.30     1075.65     11.93 o 
  -3  12   6      387.71      375.69      4.25 o 
  -2  12   6      760.44      781.77      7.53 o 
  -1  12   6       17.38       16.81      0.98 o 
   0  12   6      362.71      372.92      4.39 o 
   1  12   6       22.24       24.40      1.12 o 
   2  12   6      877.00      898.74      9.20 o 
   3  12   6      408.15      388.81      7.95 o 
   4  12   6     1018.83     1004.90     40.20 o 
   8  12   6       17.55       14.65      2.02 o 
  -7  13   6      858.09      886.33     10.24 o 
  -6  13   6      365.65      371.03      4.50 o 
  -5  13   6      290.24      287.31      3.46 o 
  -4  13   6      783.99      788.05      7.86 o 
  -3  13   6       22.47       30.91      1.17 o 
  -2  13   6      201.14      203.03      2.88 o 
  -1  13   6      252.97      260.86      3.53 o 
   0  13   6       65.68       66.65      1.72 o 
   1  13   6      279.76      280.47      3.74 o 
   2  13   6      211.71      212.18      4.20 o 
   3  13   6       17.18       27.16      2.56 o 
  -6  14   6       85.08       88.20      1.81 o 
  -5  14   6      254.20      269.78      3.45 o 
  -4  14   6      310.77      333.20      3.86 o 
  -3  14   6      430.81      444.39      5.03 o 
  -2  14   6       16.43       17.68      0.89 o 
  -1  14   6      415.63      428.24      5.41 o 
   0  14   6        2.27        5.65      0.89 o 
   1  14   6      425.15      431.49      6.47 o 
   2  14   6        8.90        7.52      2.21 o 
  -3  15   6        2.43        4.97      1.26 o 
  -2  15   6      165.76      169.58      3.35 o 
  -1  15   6      132.38      120.79      2.33 o 
   0  15   6      161.68      183.32      4.63 o 
   1  15   6      124.67      117.58      3.46 o 
   1   0   7    12898.16    13916.80    162.15 o 
   2   0   7     4737.14     5560.88     58.66 o 
   3   0   7        5.35       13.64      1.55 o 
   5   0   7     5816.64     5309.91     64.92 o 
   6   0   7      561.09      525.03      9.08 o 
   7   0   7     1548.02     1437.81     22.99 o 
   8   0   7     1013.99      937.05     18.33 o 
   9   0   7     1408.42     1319.04     13.16 o 
  10   0   7       34.02       36.11      1.49 o 
  11   0   7     3814.30     3706.19     42.32 o 
  12   0   7       28.25       27.99      1.74 o 
  13   0   7        4.15        4.67      1.00 o 
  14   0   7       41.23       42.75      2.49 o 
 -14   1   7     1081.51     1067.28     18.95 o 
 -13   1   7      432.03      434.67      6.59 o 
 -12   1   7      333.44      361.82      6.08 o 
 -11   1   7      129.04      128.25      3.16 o 
 -10   1   7     1614.00     1526.89     16.93 o 
  -9   1   7       24.36       26.43      1.34 o 
  -8   1   7      652.38      634.32     13.62 o 
  -7   1   7      449.91      409.99      9.29 o 
  -6   1   7     1831.26     1819.72     22.05 o 
  -5   1   7      185.08      171.47      4.08 o 
  -4   1   7     6051.67     5970.70     67.76 o 
  -3   1   7     2913.74     2782.90     36.88 o 
  -2   1   7     7620.10     7923.90     90.25 o 
  -1   1   7     7623.20     8261.07    104.52 o 
   0   1   7      236.43      237.55      5.12 o 
   1   1   7     7843.09     8500.73     91.32 o 
   2   1   7     7862.46     8054.17     94.96 o 
   3   1   7     3000.55     2906.51     39.24 o 
   4   1   7     6367.45     6352.70     90.97 o 
   5   1   7      157.74      140.53      4.03 o 
   6   1   7     1759.65     1751.56     27.26 o 
   7   1   7      433.56      418.41      8.49 o 
   8   1   7      724.33      689.12     16.13 o 
   9   1   7       12.69       18.69      0.99 o 
  10   1   7     1639.93     1546.75     17.05 o 
  11   1   7      136.32      146.72      3.39 o 
  12   1   7      285.60      309.91      5.49 o 
  13   1   7      525.02      519.24      7.64 o 
  14   1   7     1110.75     1098.79     15.86 o 
 -13   2   7      182.24      178.47      5.96 o 
 -12   2   7     1844.30     1888.54     23.69 o 
 -11   2   7     1153.27     1113.29     14.15 o 
 -10   2   7     1249.03     1215.11     17.11 o 
  -9   2   7      109.04      106.31      4.93 o 
  -8   2   7     1554.07     1485.06     33.13 o 
  -7   2   7      841.72      797.07     14.28 o 
  -6   2   7     6983.27     6692.74     75.21 o 
  -5   2   7      582.14      714.86     10.74 o 
  -4   2   7     4083.55     3919.62     41.92 o 
  -3   2   7     1517.90     1536.08     17.49 o 
  -2   2   7     2117.68     2416.40     28.10 o 
  -1   2   7     2025.54     2144.54     26.69 o 
   0   2   7      813.11     1081.72     14.80 o 
   1   2   7     2179.76     2304.39     26.80 o 
   2   2   7     2122.93     2426.36     33.20 o 
   3   2   7     1541.07     1561.51     22.30 o 
   4   2   7     3954.22     3787.22     54.98 o 
   5   2   7      515.37      661.76     18.82 o 
   6   2   7     7221.60     7001.98     97.97 o 
   7   2   7      738.76      680.55     15.93 o 
   8   2   7     1505.60     1471.77     36.70 o 
   9   2   7       64.86       62.90      1.54 o 
  10   2   7     1350.32     1322.90     13.63 o 
  11   2   7     1173.02     1169.07     13.91 o 
  12   2   7     1906.81     1917.87     24.13 o 
  13   2   7      196.60      196.36      3.79 o 
  14   2   7       27.84       32.22      1.36 o 
 -14   3   7      192.18      189.93      6.07 o 
 -13   3   7      214.26      233.86      8.61 o 
 -12   3   7      384.15      385.36     16.16 o 
 -11   3   7       41.62       42.34      2.93 o 
 -10   3   7      301.32      284.95      6.72 o 
  -9   3   7      454.11      430.18      8.76 o 
  -8   3   7     2020.82     1983.13     31.38 o 
  -7   3   7      359.66      331.74      7.10 o 
  -6   3   7     1522.69     1605.92     20.95 o 
  -5   3   7     1696.70     1595.21     18.36 o 
  -4   3   7      231.76      243.00      3.91 o 
  -3   3   7     1076.55     1030.13     11.71 o 
  -2   3   7    11574.25    11735.75    122.42 o 
  -1   3   7     3171.71     3464.53     44.79 o 
   0   3   7      356.95      271.48      4.56 o 
   1   3   7     3362.30     3681.73     45.55 o 
   2   3   7    11737.15    12252.27    158.14 o 
   3   3   7     1326.45     1274.87     17.16 o 
   4   3   7      201.33      213.23      4.63 o 
   5   3   7     1675.04     1555.26     26.69 o 
   6   3   7     1445.10     1548.51     27.52 o 
   7   3   7      357.09      321.47      8.12 o 
   8   3   7     1834.47     1773.88     15.72 o 
   9   3   7      472.49      446.87      6.32 o 
  10   3   7      321.23      307.57      4.49 o 
  11   3   7       35.73       41.31      1.94 o 
  12   3   7      455.57      462.12      5.72 o 
  13   3   7      306.49      329.47      4.83 o 
  14   3   7      224.22      231.57      4.24 o 
 -14   4   7      332.33      342.20      9.26 o 
 -13   4   7      242.28      230.74      6.03 o 
 -12   4   7      213.67      233.62      9.12 o 
 -11   4   7      881.12      855.73     17.30 o 
 -10   4   7      529.48      503.00      8.52 o 
  -9   4   7     1017.31      984.51     17.65 o 
  -8   4   7      992.31      913.65     22.52 o 
  -7   4   7     1435.10     1389.94     26.84 o 
  -6   4   7      320.91      396.39      6.89 o 
  -5   4   7     6300.16     5788.70     57.77 o 
  -4   4   7     1103.29     1078.92     11.85 o 
  -3   4   7     2571.26     2565.88     26.89 o 
  -2   4   7       42.20       43.20      1.84 o 
  -1   4   7     2216.02     2244.04     25.47 o 
   0   4   7      712.35      673.49      8.19 o 
   1   4   7     2053.39     2088.73     25.95 o 
   2   4   7       27.89       29.43      2.44 o 
   3   4   7     2684.15     2711.07     37.73 o 
   4   4   7     1131.90     1083.65     17.47 o 
   5   4   7     6250.23     5762.87     89.77 o 
   6   4   7      382.18      461.87      8.88 o 
   7   4   7     1525.98     1470.93     30.32 o 
   8   4   7      883.90      830.89      7.95 o 
   9   4   7      903.11      884.48      9.20 o 
  10   4   7      567.09      552.78      6.01 o 
  11   4   7      957.71      962.22      9.98 o 
  12   4   7      177.34      195.09      3.56 o 
  13   4   7      224.14      224.37      3.90 o 
  14   4   7      388.17      397.01      8.04 o 
 -13   5   7      312.39      294.25      8.88 o 
 -12   5   7      393.05      420.10      9.73 o 
 -11   5   7        4.93        6.35      1.69 o 
 -10   5   7     1741.55     1607.82     23.05 o 
  -9   5   7       48.44       47.56      2.31 o 
  -8   5   7       83.17       89.80      2.72 o 
  -7   5   7     1492.79     1421.87     20.78 o 
  -6   5   7     1177.55     1170.12     16.03 o 
  -5   5   7      610.22      663.54      7.97 o 
  -4   5   7     2754.91     2681.21     25.58 o 
  -3   5   7      434.19      419.33      5.63 o 
  -2   5   7      828.59      754.67      9.26 o 
  -1   5   7     1582.15     1590.18     17.38 o 
   0   5   7       90.97       69.70      3.00 o 
   1   5   7     1588.45     1606.59     18.66 o 
   2   5   7      967.95      908.43     12.85 o 
   3   5   7      517.87      508.63      8.60 o 
   4   5   7     2834.78     2753.76     44.81 o 
   5   5   7      628.30      681.96     13.65 o 
   6   5   7     1179.72     1191.27     21.13 o 
   7   5   7     1717.59     1628.81     15.33 o 
   8   5   7       90.01       98.94      1.76 o 
   9   5   7       52.11       50.48      1.77 o 
  10   5   7     1770.83     1706.60     15.48 o 
  11   5   7        8.49       10.32      1.01 o 
  12   5   7      424.07      459.34      5.53 o 
  13   5   7      336.84      325.91      4.43 o 
 -13   6   7      127.30      140.44      5.15 o 
 -12   6   7        7.57        9.53      1.77 o 
 -11   6   7       71.33       65.58      3.27 o 
 -10   6   7      273.00      259.85      5.16 o 
  -9   6   7      743.45      703.61     10.37 o 
  -8   6   7      461.49      456.53      6.73 o 
  -7   6   7      571.14      514.78      8.65 o 
  -6   6   7      172.52      155.13      3.19 o 
  -5   6   7      202.74      224.94      4.13 o 
  -4   6   7      320.69      308.80      4.59 o 
  -3   6   7     3397.28     3337.10     30.34 o 
  -2   6   7      220.31      229.87      3.58 o 
  -1   6   7     1294.89     1342.16     15.00 o 
   0   6   7      565.68      515.86      6.81 o 
   1   6   7     1432.78     1493.22     17.34 o 
   2   6   7      177.76      185.34      4.65 o 
   3   6   7     3382.99     3283.17     43.42 o 
   4   6   7      339.74      324.55      8.06 o 
   5   6   7      255.57      266.58      8.17 o 
   6   6   7      201.41      174.72      2.93 o 
   7   6   7      538.08      514.08      4.92 o 
   8   6   7      418.06      424.65      4.85 o 
   9   6   7      816.62      810.68      8.16 o 
  10   6   7      276.49      281.03      3.94 o 
  11   6   7       67.23       64.65      1.84 o 
  12   6   7       12.92       19.29      0.99 o 
  13   6   7       85.12       99.66      2.24 o 
 -12   7   7      274.14      261.94      5.75 o 
 -11   7   7      116.22      118.55      5.04 o 
 -10   7   7      111.18      106.95      2.81 o 
  -9   7   7      362.37      371.83      5.58 o 
  -8   7   7     1482.78     1470.04     17.47 o 
  -7   7   7      158.55      160.85      3.03 o 
  -6   7   7      323.30      321.13      3.96 o 
  -5   7   7     1347.06     1315.40     13.52 o 
  -4   7   7      643.37      604.91      7.98 o 
  -3   7   7      364.17      368.94      5.24 o 
  -2   7   7     1207.52     1266.61     13.87 o 
  -1   7   7      160.95      190.31      3.35 o 
   0   7   7      676.29      732.46     11.17 o 
   1   7   7      211.29      241.19      4.54 o 
   2   7   7     1200.75     1248.80     16.91 o 
   3   7   7      267.68      276.51      6.40 o 
   4   7   7      672.57      628.37     15.04 o 
   5   7   7     1301.81     1247.51     26.60 o 
   6   7   7      448.13      443.45      5.95 o 
   7   7   7      166.32      166.79      2.34 o 
   8   7   7     1320.25     1330.17     12.05 o 
   9   7   7      384.40      401.10      5.72 o 
  10   7   7      140.08      150.01      3.66 o 
  11   7   7      128.14      134.08      2.74 o 
  12   7   7      290.25      289.35      5.20 o 
 -12   8   7      358.69      391.19      8.54 o 
 -11   8   7      346.17      351.28     10.53 o 
 -10   8   7      183.52      182.79      4.14 o 
  -9   8   7      359.63      352.44      5.61 o 
  -8   8   7      488.01      490.21      6.77 o 
  -7   8   7     1058.22     1020.90     11.60 o 
  -6   8   7     2080.35     1950.71     17.55 o 
  -5   8   7      616.35      596.36      5.89 o 
  -4   8   7     1404.89     1330.57     11.48 o 
  -3   8   7      188.65      180.89      3.13 o 
  -2   8   7      275.27      269.89      5.09 o 
  -1   8   7     1429.98     1450.53     17.38 o 
   0   8   7      744.74      783.72     10.88 o 
   1   8   7     1310.45     1325.44     18.11 o 
   2   8   7      256.02      261.42      5.59 o 
   3   8   7      179.84      171.40      4.82 o 
   4   8   7     1441.14     1315.57     14.87 o 
   5   8   7      563.60      540.57      5.92 o 
   6   8   7     2234.08     2077.84     17.61 o 
   7   8   7     1147.52     1125.85     10.41 o 
   8   8   7      423.91      444.43      5.25 o 
   9   8   7      362.80      369.56      4.66 o 
  10   8   7      167.97      170.91      2.93 o 
  11   8   7      308.16      323.43      4.12 o 
  12   8   7      349.47      374.43      5.20 o 
 -11   9   7       66.54       61.87      2.84 o 
 -10   9   7       55.08       59.31      2.96 o 
  -9   9   7       53.89       56.47      2.19 o 
  -8   9   7       80.13       82.96      2.22 o 
  -7   9   7     1094.46     1059.82     12.16 o 
  -6   9   7      738.21      740.16      7.79 o 
  -5   9   7      826.08      772.35      7.39 o 
  -4   9   7     1096.09     1061.11      9.76 o 
  -3   9   7      370.24      330.30      3.96 o 
  -2   9   7      217.55      206.54      2.77 o 
  -1   9   7      886.83      885.67      8.44 o 
   0   9   7     1499.99     1490.32     15.93 o 
   1   9   7      843.08      809.97      7.87 o 
   2   9   7      209.98      203.06      3.04 o 
   3   9   7      390.81      344.45      4.80 o 
   4   9   7     1043.66      993.19     13.83 o 
   5   9   7      802.00      733.39      7.68 o 
   6   9   7      762.11      769.93      8.61 o 
   7   9   7     1251.40     1216.50     12.80 o 
   8   9   7       72.55       81.40      1.84 o 
   9   9   7       63.02       69.11      1.67 o 
  10   9   7       41.91       49.53      2.24 o 
  11   9   7       58.52       52.64      4.17 o 
 -11  10   7       36.12       49.75      2.58 o 
 -10  10   7       61.97       57.11      2.23 o 
  -9  10   7      568.25      580.20      9.19 o 
  -8  10   7      179.41      192.51      3.91 o 
  -7  10   7       64.46       70.09      1.97 o 
  -6  10   7      381.91      380.57      4.45 o 
  -5  10   7        2.83        5.43      0.76 o 
  -4  10   7      200.53      198.89      2.90 o 
  -3  10   7      231.82      229.13      3.01 o 
  -2  10   7      676.57      702.82      7.01 o 
  -1  10   7      230.88      228.85      3.27 o 
   0  10   7      153.20      134.95      2.21 o 
   1  10   7      259.54      259.79      3.40 o 
   2  10   7      794.63      822.52      8.78 o 
   3  10   7      252.16      249.86      3.94 o 
   4  10   7      204.73      202.38      4.56 o 
   5  10   7        7.09        9.43      1.16 o 
   6  10   7      421.17      407.88      8.28 o 
   7  10   7       40.54       44.04      2.03 o 
   8  10   7      204.46      215.34      4.01 o 
   9  10   7      585.46      576.97     11.70 o 
  10  10   7       56.53       57.77      4.17 o 
  11  10   7       35.65       53.36      2.01 o 
 -10  11   7       85.16       77.82      3.32 o 
  -9  11   7      282.18      317.06      6.75 o 
  -8  11   7      210.73      221.21      4.90 o 
  -7  11   7      417.63      429.13      5.81 o 
  -6  11   7      310.23      307.48      3.72 o 
  -5  11   7        3.95        5.93      0.80 o 
  -4  11   7      427.80      435.68      4.70 o 
  -3  11   7      997.31      993.89      9.79 o 
  -2  11   7      506.34      507.55      5.40 o 
  -1  11   7      906.44      909.12      8.61 o 
   0  11   7     1724.01     1602.93     14.58 o 
   1  11   7      886.35      889.80      8.46 o 
   2  11   7      521.00      522.62      6.22 o 
   3  11   7     1040.00     1043.98     12.28 o 
   4  11   7      437.81      453.99      7.65 o 
   5  11   7        4.25        9.35      2.29 o 
   6  11   7      312.07      298.26     12.60 o 
   7  11   7      390.94      388.89      9.27 o 
   8  11   7      193.00      193.95      7.17 o 
   9  11   7      327.27      323.58      7.05 o 
  -8  12   7      298.05      321.17      4.73 o 
  -7  12   7      500.61      495.96      7.08 o 
  -6  12   7      616.58      646.88      7.04 o 
  -5  12   7      414.87      402.61      4.39 o 
  -4  12   7       44.13       45.26      1.40 o 
  -3  12   7      449.73      501.19      6.56 o 
  -2  12   7        2.92        5.65      0.76 o 
  -1  12   7      168.48      178.22      2.69 o 
   0  12   7      112.06      103.28      1.99 o 
   1  12   7      160.26      170.48      2.58 o 
   2  12   7        5.38        8.37      0.84 o 
   3  12   7      463.90      479.89      9.29 o 
   4  12   7       35.45       33.79      4.25 o 
   5  12   7      485.67      463.41     17.03 o 
  -7  13   7       40.91       52.37      2.46 o 
  -6  13   7      195.37      205.63      2.87 o 
  -5  13   7      967.52     1016.05     10.32 o 
  -4  13   7      184.95      168.29      2.59 o 
  -3  13   7      165.85      177.95      2.76 o 
  -2  13   7        8.08       11.60      0.86 o 
  -1  13   7      295.16      305.22      3.84 o 
   0  13   7      153.28      179.91      2.78 o 
   1  13   7      310.00      324.84      4.06 o 
   2  13   7        3.68        7.93      1.20 o 
   3  13   7      152.26      151.77      5.14 o 
  -5  14   7      115.83      140.77      2.89 o 
  -4  14   7      688.65      703.01      7.57 o 
  -3  14   7      654.63      711.00      7.73 o 
  -2  14   7      329.30      343.00      4.24 o 
  -1  14   7      282.38      289.69      4.14 o 
   0  14   7       75.86       72.39      1.72 o 
   1  14   7      241.53      230.67      5.19 o 
   2  14   7      357.94      358.30      7.89 o 
  -2  15   7      297.79      295.81     10.31 o 
  -1  15   7      150.70      153.00      9.41 o 
   0  15   7      520.08      539.54     10.34 o 
   1  15   7      153.47      135.69      5.08 o 
   0   0   8      451.28      539.11     11.71 o 
   1   0   8     4597.98     5022.66     50.64 o 
   2   0   8        0.86        2.71      0.66 o 
   3   0   8     2164.19     2339.80     27.75 o 
   4   0   8     1340.63     1392.32     18.85 o 
   5   0   8     1203.36     1237.04     16.72 o 
   6   0   8       39.26       50.09      2.97 o 
   7   0   8      878.35      827.35     15.98 o 
   8   0   8      697.34      621.56      6.43 o 
   9   0   8        8.36       17.98      1.60 o 
  10   0   8      526.31      515.82      7.05 o 
  11   0   8     2441.61     2391.94     29.79 o 
  12   0   8       18.90       23.41      1.55 o 
  13   0   8      420.47      442.54      5.89 o 
  14   0   8      232.64      216.38      5.06 o 
 -14   1   8       83.09       86.72      3.60 o 
 -13   1   8      526.81      550.86     11.80 o 
 -12   1   8      378.73      386.18      6.20 o 
 -11   1   8      568.19      570.13      8.62 o 
 -10   1   8      409.48      410.30      5.65 o 
  -9   1   8       35.21       36.37      1.58 o 
  -8   1   8      418.12      383.51      6.64 o 
  -7   1   8      497.22      517.31     11.42 o 
  -6   1   8      154.25      149.87      4.02 o 
  -5   1   8     3343.21     3577.59     41.22 o 
  -4   1   8     2258.11     2348.41     28.07 o 
  -3   1   8      593.06      576.95      8.65 o 
  -2   1   8     4688.09     5249.57     52.68 o 
  -1   1   8      181.19      198.42      3.46 o 
   0   1   8     2499.24     2491.17     27.16 o 
   1   1   8      229.67      233.78      4.51 o 
   2   1   8     5305.71     5987.48     67.84 o 
   3   1   8      611.89      584.05     11.76 o 
   4   1   8     2266.41     2394.02     36.05 o 
   5   1   8     3337.52     3493.73     50.01 o 
   6   1   8      144.78      133.57      6.39 o 
   7   1   8      481.15      509.96     12.79 o 
   8   1   8      389.91      368.17      4.50 o 
   9   1   8       44.18       45.51      2.41 o 
  10   1   8      396.74      397.88      6.75 o 
  11   1   8      493.94      488.11      7.71 o 
  12   1   8      423.55      429.71      6.79 o 
  13   1   8      569.31      595.78      8.43 o 
  14   1   8       63.72       71.34      1.99 o 
 -14   2   8       78.31       74.10      3.29 o 
 -13   2   8      185.34      188.60      5.25 o 
 -12   2   8        1.87        6.57      3.11 o 
 -11   2   8      480.85      466.90     11.13 o 
 -10   2   8     1132.52     1088.92     16.15 o 
  -9   2   8      797.89      748.96     12.63 o 
  -8   2   8      169.77      162.74      4.61 o 
  -7   2   8     1393.01     1318.23     27.16 o 
  -6   2   8      609.90      644.00      9.78 o 
  -5   2   8     2701.79     2539.46     30.39 o 
  -4   2   8       13.91       20.44      1.29 o 
  -3   2   8     2666.66     2746.87     30.01 o 
  -2   2   8      465.71      535.27      6.86 o 
  -1   2   8      104.36      123.89      2.65 o 
   0   2   8     1137.03     1313.55     16.00 o 
   1   2   8      111.22      132.39      2.59 o 
   2   2   8      440.39      515.29      7.52 o 
   3   2   8     2566.56     2643.66     33.52 o 
   4   2   8       14.99       26.31      2.03 o 
   5   2   8     2684.76     2521.88     37.35 o 
   6   2   8      667.31      694.48     18.83 o 
   7   2   8     1534.96     1416.92     29.32 o 
   8   2   8      157.25      152.19      3.81 o 
   9   2   8      891.70      863.65      8.83 o 
  10   2   8     1094.70     1071.93     11.78 o 
  11   2   8      410.86      405.43      5.49 o 
  12   2   8       10.62       16.10      1.45 o 
  13   2   8      182.75      191.35      3.34 o 
  14   2   8       91.38       86.68      2.56 o 
 -13   3   8      541.04      576.09     15.22 o 
 -12   3   8      388.87      397.97     12.84 o 
 -11   3   8       19.66       25.86      2.61 o 
 -10   3   8      462.34      440.21      7.62 o 
  -9   3   8     1114.09     1084.50     16.33 o 
  -8   3   8      234.17      230.79      6.29 o 
  -7   3   8     1620.37     1578.78     27.30 o 
  -6   3   8      223.45      218.07      4.47 o 
  -5   3   8      764.20      802.89     10.95 o 
  -4   3   8     1184.56     1200.07     14.36 o 
  -3   3   8      815.63      793.41     10.13 o 
  -2   3   8     2584.56     2593.80     27.15 o 
  -1   3   8     2574.38     2357.69     24.81 o 
   0   3   8      339.53      331.43      4.84 o 
   1   3   8     2348.00     2127.69     24.00 o 
   2   3   8     2435.01     2462.24     29.25 o 
   3   3   8      640.93      627.38      9.64 o 
   4   3   8     1331.39     1310.25     25.42 o 
   5   3   8      763.09      805.28     13.82 o 
   6   3   8      249.37      235.22      6.67 o 
   7   3   8     1762.39     1706.52     34.56 o 
   8   3   8      262.10      259.66      3.09 o 
   9   3   8     1170.89     1147.36     10.90 o 
  10   3   8      481.53      463.14      5.56 o 
  11   3   8       19.97       22.26      1.09 o 
  12   3   8      430.38      436.11      5.53 o 
  13   3   8      500.14      532.31      7.25 o 
 -13   4   8        2.10        2.78      1.69 o 
 -12   4   8       58.70       54.05      4.17 o 
 -11   4   8      795.83      790.72     16.53 o 
 -10   4   8       98.12       96.02      3.58 o 
  -9   4   8      296.87      255.89      5.33 o 
  -8   4   8      995.48      918.73     17.57 o 
  -7   4   8      680.82      638.71     11.92 o 
  -6   4   8      352.48      356.12      6.88 o 
  -5   4   8     2424.00     2379.59     26.72 o 
  -4   4   8      825.05      818.58      9.98 o 
  -3   4   8      729.98      712.76      9.41 o 
  -2   4   8     1023.40     1066.77     12.38 o 
  -1   4   8      774.25      802.95      9.70 o 
   0   4   8      758.32      741.98      9.61 o 
   1   4   8      757.59      782.72     10.05 o 
   2   4   8     1024.38     1076.70     14.04 o 
   3   4   8      768.70      750.11     12.64 o 
   4   4   8      846.72      843.99     13.02 o 
   5   4   8     2406.60     2387.38     39.69 o 
   6   4   8      514.48      524.74     13.24 o 
   7   4   8      687.43      646.52      6.97 o 
   8   4   8      816.97      760.15      6.92 o 
   9   4   8      276.14      251.31      3.64 o 
  10   4   8       96.79       97.68      2.11 o 
  11   4   8      831.77      859.19      8.95 o 
  12   4   8       70.81       72.61      1.83 o 
  13   4   8        8.68        7.45      0.99 o 
 -13   5   8       90.21      107.21      4.41 o 
 -12   5   8      236.78      246.80      6.44 o 
 -11   5   8      437.32      469.42     14.34 o 
 -10   5   8     1695.16     1653.87     23.47 o 
  -9   5   8      334.45      325.86     11.90 o 
  -8   5   8     1465.22     1354.91     18.41 o 
  -7   5   8      274.35      244.39      5.13 o 
  -6   5   8      703.14      647.72     10.20 o 
  -5   5   8      686.61      664.17      8.85 o 
  -4   5   8      347.22      395.00      5.19 o 
  -3   5   8     1380.05     1421.95     15.13 o 
  -2   5   8     3085.01     3088.67     30.48 o 
  -1   5   8      671.56      669.32      8.37 o 
   0   5   8     7969.91     7477.54     74.98 o 
   1   5   8      599.44      609.78      7.79 o 
   2   5   8     3438.49     3493.42     40.30 o 
   3   5   8     1274.29     1356.32     18.18 o 
   4   5   8      342.99      398.29      9.31 o 
   5   5   8      665.28      645.72     15.41 o 
   6   5   8      676.62      604.82      6.08 o 
   7   5   8      271.84      248.53      3.03 o 
   8   5   8     1501.24     1416.58     12.05 o 
   9   5   8      378.34      356.04      4.34 o 
  10   5   8     1679.09     1701.46     16.50 o 
  11   5   8      384.05      419.42      4.98 o 
  12   5   8      193.69      209.76      3.82 o 
  13   5   8       84.58      100.11      2.43 o 
 -13   6   8      125.07      132.61      4.67 o 
 -12   6   8      336.89      338.39      9.98 o 
 -11   6   8      956.96      930.52     14.61 o 
 -10   6   8      737.79      756.19     12.67 o 
  -9   6   8     1184.29     1175.49     17.43 o 
  -8   6   8       34.77       39.43      2.17 o 
  -7   6   8     2358.67     2193.50     27.89 o 
  -6   6   8      377.68      354.67      5.09 o 
  -5   6   8     1450.15     1378.93     15.73 o 
  -4   6   8       18.59       16.60      1.31 o 
  -3   6   8     1262.35     1192.47     12.60 o 
  -2   6   8     1335.59     1288.00     14.76 o 
  -1   6   8     2012.13     1879.98     20.48 o 
   0   6   8      191.60      176.68      3.37 o 
   1   6   8     1873.74     1760.73     20.30 o 
   2   6   8     1353.50     1340.12     18.05 o 
   3   6   8     1158.48     1080.33     16.19 o 
   4   6   8       16.06       14.04      2.28 o 
   5   6   8     1438.63     1324.01     20.37 o 
   6   6   8      351.50      318.38      3.79 o 
   7   6   8     2316.39     2167.89     17.28 o 
   8   6   8       45.28       48.48      1.49 o 
   9   6   8     1365.14     1394.60     12.90 o 
  10   6   8      656.91      699.50      7.58 o 
  11   6   8      961.71      985.61     10.81 o 
  12   6   8      313.01      316.70      4.28 o 
  13   6   8      127.64      128.58      3.03 o 
 -12   7   8       38.02       37.19      1.84 o 
 -11   7   8       80.68       87.15      3.13 o 
 -10   7   8      456.32      438.80      9.03 o 
  -9   7   8      789.34      836.28     16.22 o 
  -8   7   8      121.71      135.12      2.91 o 
  -7   7   8      922.23      838.83      9.78 o 
  -6   7   8      671.47      627.73      7.23 o 
  -5   7   8     1173.18     1187.71     12.67 o 
  -4   7   8      735.78      630.64      8.46 o 
  -3   7   8      285.75      292.97      4.80 o 
  -2   7   8      688.83      648.66      8.92 o 
  -1   7   8     1338.17     1262.87     14.60 o 
   0   7   8     4638.39     4419.09     54.37 o 
   1   7   8     1357.85     1292.52     17.66 o 
   2   7   8      811.12      785.88     12.55 o 
   3   7   8      290.74      298.20      6.62 o 
   4   7   8      762.89      640.43      6.33 o 
   5   7   8     1022.35     1037.06      9.52 o 
   6   7   8      679.65      633.63      6.33 o 
   7   7   8      914.75      839.85      7.64 o 
   8   7   8      130.34      136.91      2.32 o 
   9   7   8      761.41      801.73      7.94 o 
  10   7   8      446.07      435.87      5.60 o 
  11   7   8       55.44       59.85      1.82 o 
  12   7   8       34.49       34.29      1.00 o 
 -11   8   8        5.33        5.52      1.17 o 
 -10   8   8      921.48      912.76     16.44 o 
  -9   8   8       81.31       74.32      2.16 o 
  -8   8   8     1209.92     1178.39     14.32 o 
  -7   8   8       10.67        8.92      1.15 o 
  -6   8   8      548.17      483.90      6.68 o 
  -5   8   8      320.88      311.37      3.85 o 
  -4   8   8      340.38      316.66      3.62 o 
  -3   8   8       34.70       37.02      1.29 o 
  -2   8   8      775.55      788.47      8.13 o 
  -1   8   8      763.90      682.30      7.90 o 
   0   8   8      401.84      340.31      4.01 o 
   1   8   8      820.61      752.60      8.33 o 
   2   8   8      651.69      643.63      6.03 o 
   3   8   8       30.08       32.70      1.86 o 
   4   8   8      406.49      372.71      4.73 o 
   5   8   8      362.75      357.17      4.08 o 
   6   8   8      602.46      542.42      5.68 o 
   7   8   8       21.94       21.16      1.12 o 
   8   8   8     1186.88     1173.47     10.65 o 
   9   8   8       63.02       63.07      1.78 o 
  10   8   8     1013.76     1026.00     11.10 o 
  11   8   8        2.60        2.04      0.59 o 
  12   8   8       89.85       94.73      4.12 o 
 -11   9   8      223.87      213.64      6.59 o 
 -10   9   8       60.70       62.12      2.46 o 
  -9   9   8       29.21       27.49      2.09 o 
  -8   9   8      725.92      708.57     11.73 o 
  -7   9   8       16.68       17.03      1.25 o 
  -6   9   8     1576.56     1544.48     17.24 o 
  -5   9   8       17.32       16.15      0.90 o 
  -4   9   8     1038.98     1024.13      9.16 o 
  -3   9   8       29.36       35.17      1.22 o 
  -2   9   8      625.45      612.05      5.93 o 
  -1   9   8      531.10      488.10      5.31 o 
   0   9   8       51.87       35.24      1.43 o 
   1   9   8      553.38      518.94      5.48 o 
   2   9   8      702.58      687.21      6.66 o 
   3   9   8       15.20       21.43      1.68 o 
   4   9   8      983.99      981.53     11.18 o 
   5   9   8       26.96       27.06      1.31 o 
   6   9   8     1553.21     1519.46     13.45 o 
   7   9   8       16.90       19.77      1.02 o 
   8   9   8      729.83      728.82      8.41 o 
   9   9   8       45.52       44.40      1.65 o 
  10   9   8       53.69       59.22      1.81 o 
  11   9   8      213.59      213.15      6.71 o 
 -10  10   8       31.03       36.72      3.60 o 
  -9  10   8      850.88      873.18     11.36 o 
  -8  10   8      162.92      177.43      3.26 o 
  -7  10   8     2118.72     2115.63     20.14 o 
  -6  10   8      802.98      775.56      8.13 o 
  -5  10   8      396.09      380.64      4.23 o 
  -4  10   8      784.67      727.80      6.85 o 
  -3  10   8      408.88      396.82      4.32 o 
  -2  10   8      119.16      125.39      2.19 o 
  -1  10   8     1395.83     1345.20     12.80 o 
   0  10   8       16.56       18.52      0.99 o 
   1  10   8     1304.66     1211.96     11.35 o 
   2  10   8      100.50      104.80      2.14 o 
   3  10   8      364.55      358.44      5.71 o 
   4  10   8      834.80      759.08     11.98 o 
   5  10   8      392.05      366.56      6.55 o 
   6  10   8      803.36      764.94     11.79 o 
   7  10   8     1901.67     1912.80     29.24 o 
   8  10   8      158.25      170.14      4.25 o 
   9  10   8      837.33      862.82     17.68 o 
  10  10   8       46.50       55.43      2.28 o 
  -9  11   8       89.00       84.82      2.25 o 
  -8  11   8       50.84       57.13      1.71 o 
  -7  11   8       71.97       77.06      1.86 o 
  -6  11   8      323.21      326.10      4.20 o 
  -5  11   8      567.68      567.78      5.95 o 
  -4  11   8      728.78      731.03      7.38 o 
  -3  11   8      124.02      135.64      2.50 o 
  -2  11   8       23.59       24.94      1.11 o 
  -1  11   8     1247.24     1227.74     11.09 o 
   0  11   8     1638.18     1645.27     14.86 o 
   1  11   8     1242.90     1198.51     10.82 o 
   2  11   8       23.51       23.74      1.09 o 
   3  11   8      163.82      170.89      4.32 o 
   4  11   8      681.72      668.89     15.57 o 
   5  11   8      445.04      461.10     10.65 o 
   6  11   8      365.14      370.00     14.49 o 
   7  11   8      115.18      121.15      4.20 o 
   8  11   8       53.75       53.47      2.49 o 
   9  11   8       82.14       83.68      3.56 o 
  -8  12   8      361.74      383.90      7.67 o 
  -7  12   8      300.47      319.59      4.94 o 
  -6  12   8       89.70       95.92      1.85 o 
  -5  12   8      871.01      870.94      8.52 o 
  -4  12   8      227.84      225.72      3.87 o 
  -3  12   8       26.19       25.92      1.11 o 
  -2  12   8      881.05      884.79      8.72 o 
  -1  12   8       66.56       68.51      1.66 o 
   0  12   8      307.77      337.37      4.08 o 
   1  12   8       59.47       62.91      1.65 o 
   2  12   8      792.09      794.05      9.24 o 
   3  12   8       17.80       27.64      5.51 o 
   4  12   8      286.18      281.94     11.95 o 
   5  12   8      886.31      836.41     27.35 o 
  -6  13   8      306.38      328.58      4.88 o 
  -5  13   8       94.26       94.20      1.82 o 
  -4  13   8      673.08      698.83      7.33 o 
  -3  13   8      659.30      680.87      7.27 o 
  -2  13   8       87.39       86.53      1.79 o 
  -1  13   8      357.54      381.19      5.57 o 
   0  13   8       27.55       27.56      1.08 o 
   1  13   8      398.32      412.62      5.23 o 
   2  13   8       73.86       72.21      1.99 o 
   3  13   8      673.17      676.45     17.19 o 
  -4  14   8      303.78      319.25      4.62 o 
  -3  14   8      383.76      385.85      4.42 o 
  -2  14   8      133.52      137.01      2.29 o 
  -1  14   8      216.53      209.98      3.57 o 
   0  14   8       17.37       22.85      1.19 o 
   1  14   8      255.84      249.02      6.20 o 
   2  14   8      138.81      129.50      4.22 o 
   1   0   9     1735.49     1568.17     17.92 o 
   2   0   9      305.66      315.36      4.67 o 
   3   0   9        7.38       16.96      1.18 o 
   4   0   9       28.54       18.84      1.63 o 
   5   0   9       86.56       80.81      3.29 o 
   6   0   9      226.28      188.26      4.83 o 
   7   0   9      272.68      299.97      6.80 o 
   8   0   9      386.78      392.66      4.85 o 
   9   0   9      133.97      145.19      2.61 o 
  10   0   9     2772.00     2821.33     28.63 o 
  11   0   9      300.39      304.83      4.81 o 
  12   0   9     1327.44     1333.68     16.77 o 
  13   0   9        4.77        3.33      0.76 o 
 -13   1   9        3.13        2.15      1.08 o 
 -12   1   9        4.21        5.49      1.05 o 
 -11   1   9      298.62      309.62      4.83 o 
 -10   1   9      586.55      594.82      7.85 o 
  -9   1   9       93.47       88.62      2.68 o 
  -8   1   9      240.58      225.79      6.60 o 
  -7   1   9      140.59      129.41      3.58 o 
  -6   1   9      859.91      904.07     15.11 o 
  -5   1   9      140.48      159.93      4.38 o 
  -4   1   9     2780.59     2841.64     34.82 o 
  -3   1   9     1595.49     1529.97     18.97 o 
  -2   1   9     1485.83     1474.31     16.27 o 
  -1   1   9     1395.36     1377.65     16.08 o 
   0   1   9     1577.27     1698.94     19.36 o 
   1   1   9     1444.44     1445.08     15.94 o 
   2   1   9     1487.58     1462.94     19.53 o 
   3   1   9     1626.33     1558.17     19.41 o 
   4   1   9     2985.86     2963.17     43.67 o 
   5   1   9       95.60      104.50      3.27 o 
   6   1   9      958.69     1060.04     22.83 o 
   7   1   9      154.19      151.69      2.27 o 
   8   1   9      189.67      171.21      2.52 o 
   9   1   9      126.54      123.04      2.38 o 
  10   1   9      553.93      567.50      6.43 o 
  11   1   9      292.83      301.56      4.78 o 
  12   1   9        5.14        6.78      0.94 o 
  13   1   9        2.22        2.08      0.74 o 
 -13   2   9      488.84      494.99      9.65 o 
 -12   2   9      177.17      164.48      4.06 o 
 -11   2   9     1231.20     1225.35     24.07 o 
 -10   2   9      132.91      132.02      3.67 o 
  -9   2   9     1452.48     1414.77     22.39 o 
  -8   2   9     2118.95     1940.71     30.86 o 
  -7   2   9      685.20      641.84      9.85 o 
  -6   2   9      668.13      639.16     10.41 o 
  -5   2   9      106.56       98.79      4.46 o 
  -4   2   9      338.09      335.74      5.68 o 
  -3   2   9      978.19     1114.68     13.56 o 
  -2   2   9      342.84      421.55      5.89 o 
  -1   2   9     1719.51     1766.51     20.16 o 
   1   2   9     1757.72     1841.74     21.16 o 
   2   2   9      301.79      376.34      5.66 o 
   3   2   9      979.91     1110.70     13.44 o 
   4   2   9      340.83      337.17      6.57 o 
   5   2   9      101.74       98.28      3.70 o 
   6   2   9      590.98      556.64     13.75 o 
   7   2   9      664.94      627.42      6.21 o 
   8   2   9     2208.64     2022.26     17.65 o 
   9   2   9     1460.34     1463.26     13.49 o 
  10   2   9      133.32      127.19      2.69 o 
  11   2   9     1270.71     1278.97     13.73 o 
  12   2   9      215.67      208.55      3.53 o 
  13   2   9      484.31      487.57      6.61 o 
 -13   3   9       57.89       67.83      2.50 o 
 -12   3   9       48.12       48.45      2.24 o 
 -11   3   9      113.57      115.67      4.47 o 
 -10   3   9      242.67      249.56      5.42 o 
  -9   3   9      239.53      224.06      5.29 o 
  -8   3   9      644.57      646.26      9.26 o 
  -7   3   9      579.67      559.17      7.80 o 
  -6   3   9      634.60      655.31     12.10 o 
  -5   3   9      114.01      111.37      3.38 o 
  -4   3   9      342.80      336.78      5.47 o 
  -3   3   9     1182.66     1199.75     14.56 o 
  -2   3   9     2119.85     2001.22     21.57 o 
  -1   3   9      468.37      456.97      6.30 o 
   0   3   9     1435.38     1280.84     15.39 o 
   1   3   9      437.10      430.52      6.36 o 
   2   3   9     2188.19     2105.51     22.49 o 
   3   3   9     1303.92     1311.25     17.67 o 
   4   3   9      416.02      413.43      7.02 o 
   5   3   9       92.34       89.22      3.71 o 
   6   3   9      607.67      617.93     15.87 o 
   7   3   9      580.64      565.25      5.75 o 
   8   3   9      629.49      646.03      6.41 o 
   9   3   9      219.44      210.64      2.92 o 
  10   3   9      238.70      249.71      3.51 o 
  11   3   9      139.28      147.74      2.78 o 
  12   3   9       48.84       53.03      1.59 o 
  13   3   9       44.31       54.42      1.55 o 
 -13   4   9      213.73      218.62      7.13 o 
 -12   4   9      234.05      229.15      5.60 o 
 -11   4   9      262.17      250.16      6.83 o 
 -10   4   9      890.51      875.79     14.36 o 
  -9   4   9      595.44      527.54      8.21 o 
  -8   4   9      315.24      308.95      6.55 o 
  -7   4   9     3051.97     2796.79     52.40 o 
  -6   4   9      530.67      533.88     11.52 o 
  -5   4   9     1105.71     1114.34     17.08 o 
  -4   4   9      367.52      335.19      5.55 o 
  -3   4   9     1079.49     1021.33     12.82 o 
  -2   4   9      303.34      321.78      4.72 o 
  -1   4   9     2086.15     2061.98     22.16 o 
   0   4   9       38.49       42.46      1.69 o 
   1   4   9     2059.91     2034.78     21.94 o 
   2   4   9      257.49      273.84      4.38 o 
   3   4   9     1073.13     1021.29     14.36 o 
   4   4   9      337.30      303.28      6.10 o 
   5   4   9     1231.20     1302.30     27.35 o 
   6   4   9      534.88      525.52      5.37 o 
   7   4   9     2803.03     2649.49     22.09 o 
   8   4   9      296.18      291.53      3.78 o 
   9   4   9      643.25      584.47      6.12 o 
  10   4   9      894.98      915.51      9.50 o 
  11   4   9      315.01      320.12      4.45 o 
  12   4   9      241.53      238.60      3.40 o 
  13   4   9      229.80      239.30      4.23 o 
 -12   5   9      234.98      273.35      6.17 o 
 -11   5   9      212.12      223.40      7.86 o 
 -10   5   9      720.06      694.18      9.93 o 
  -9   5   9      746.92      732.43     10.65 o 
  -8   5   9       65.25       63.64      2.82 o 
  -7   5   9      378.22      367.95      8.35 o 
  -6   5   9      499.90      499.12     11.10 o 
  -5   5   9      325.67      341.50      6.93 o 
  -4   5   9      448.92      388.03      6.10 o 
  -3   5   9     1685.96     1638.63     17.31 o 
  -2   5   9     3398.86     3216.03     33.65 o 
  -1   5   9     3629.54     3446.71     35.82 o 
   0   5   9     1001.23      822.49     10.09 o 
   1   5   9     3572.48     3452.92     35.96 o 
   2   5   9     3334.45     3204.46     37.37 o 
   3   5   9     1702.68     1698.16     24.33 o 
   4   5   9      437.04      376.81     10.45 o 
   5   5   9      327.47      321.30      3.77 o 
   6   5   9      530.71      496.66      5.24 o 
   7   5   9      352.77      348.49      4.04 o 
   8   5   9       90.71       99.24      1.91 o 
   9   5   9      738.93      746.77      8.10 o 
  10   5   9      687.59      674.86      7.33 o 
  11   5   9      237.42      239.24      3.20 o 
  12   5   9      230.13      267.41      5.73 o 
 -12   6   9      724.88      752.30     18.43 o 
 -11   6   9       60.59       64.32      2.22 o 
 -10   6   9     1419.92     1431.11     20.53 o 
  -9   6   9       51.95       55.64      2.32 o 
  -8   6   9     3308.53     3177.94     48.62 o 
  -7   6   9     1457.20     1468.24     24.01 o 
  -6   6   9      561.55      537.13      6.20 o 
  -5   6   9      913.21      856.60      8.27 o 
  -4   6   9       54.46       50.89      1.51 o 
  -3   6   9       53.34       65.83      2.14 o 
  -2   6   9      557.84      497.02      7.33 o 
  -1   6   9      366.61      321.02      5.30 o 
   0   6   9      564.12      569.88      8.48 o 
   1   6   9      384.09      345.68      6.69 o 
   2   6   9      599.03      536.75      8.69 o 
   3   6   9       54.96       62.84      2.96 o 
   4   6   9       66.84       59.41      1.46 o 
   5   6   9      908.93      809.82      7.40 o 
   6   6   9      514.62      497.10      5.24 o 
   7   6   9     1495.54     1516.16     13.60 o 
   8   6   9     3431.64     3350.26     28.23 o 
   9   6   9       48.72       54.97      1.64 o 
  10   6   9     1243.56     1279.40     12.57 o 
  11   6   9       90.18      100.10      1.84 o 
  12   6   9      752.07      779.52      9.93 o 
 -11   7   9     1009.03     1029.61     17.32 o 
 -10   7   9      140.18      142.92      2.85 o 
  -9   7   9      130.94      120.09      3.23 o 
  -8   7   9      235.90      233.85      5.16 o 
  -7   7   9      955.84      936.44     10.35 o 
  -6   7   9       71.84       76.68      2.16 o 
  -5   7   9      349.55      329.28      3.85 o 
  -4   7   9      135.98      138.37      2.20 o 
  -3   7   9      998.52      950.27     12.69 o 
  -2   7   9     1042.61     1036.12      9.11 o 
  -1   7   9     2478.64     2261.60     22.04 o 
   0   7   9        9.82       11.57      1.43 o 
   1   7   9     2521.61     2297.27     25.52 o 
   2   7   9     1027.72     1009.60      9.97 o 
   3   7   9     1011.98      952.95     10.46 o 
   4   7   9      129.85      139.63      2.22 o 
   5   7   9      297.24      279.79      3.45 o 
   6   7   9       98.94      102.21      1.93 o 
   7   7   9      977.02      964.29      9.09 o 
   8   7   9      211.11      214.00      3.13 o 
   9   7   9      101.43       96.73      1.99 o 
  10   7   9      130.22      129.39      2.16 o 
  11   7   9     1062.72     1080.95     12.10 o 
  12   7   9      421.29      440.50     11.43 o 
 -11   8   9      313.91      319.33      6.28 o 
 -10   8   9      758.48      767.26     11.59 o 
  -9   8   9     1370.86     1397.56     17.68 o 
  -8   8   9      345.19      350.55      5.09 o 
  -7   8   9     2013.82     1937.56     19.55 o 
  -6   8   9      207.27      212.98      3.52 o 
  -5   8   9       88.30      101.39      1.81 o 
  -4   8   9       21.86       24.47      1.04 o 
  -3   8   9     1214.37     1115.82     10.27 o 
  -2   8   9      107.58      118.98      2.16 o 
  -1   8   9     4389.00     4193.09     32.34 o 
   0   8   9      911.37      872.39      7.86 o 
   1   8   9     4430.95     4169.29     35.41 o 
   2   8   9       94.68      101.66      2.72 o 
   3   8   9     1375.55     1262.27     12.82 o 
   4   8   9       36.24       39.66      1.43 o 
   5   8   9      101.80      114.98      2.27 o 
   6   8   9      156.51      157.61      2.65 o 
   7   8   9     1786.57     1713.91     15.99 o 
   8   8   9      360.13      366.92      4.51 o 
   9   8   9     1381.03     1438.72     13.83 o 
  10   8   9      751.31      757.83      9.23 o 
  11   8   9      317.14      329.13      4.75 o 
 -10   9   9      675.83      675.47     12.71 o 
  -9   9   9      131.84      145.10      2.87 o 
  -8   9   9       75.46       73.39      1.94 o 
  -7   9   9      329.87      337.83      4.38 o 
  -6   9   9      629.26      584.08      7.31 o 
  -5   9   9      142.07      130.43      2.05 o 
  -4   9   9      534.93      497.75      5.16 o 
  -3   9   9      192.12      192.71      2.70 o 
  -2   9   9     4764.34     4588.45     36.17 o 
  -1   9   9      300.68      294.01      4.63 o 
   0   9   9     4332.93     4045.03     32.92 o 
   1   9   9      228.40      228.23      3.48 o 
   2   9   9     4780.10     4524.31     35.62 o 
   3   9   9      155.30      155.15      2.86 o 
   4   9   9      481.99      449.29      5.57 o 
   5   9   9      154.37      144.80      2.72 o 
   6   9   9      666.42      617.51      6.60 o 
   7   9   9      326.45      333.42      4.66 o 
   8   9   9       85.30       82.70      1.99 o 
   9   9   9      112.42      117.81      2.45 o 
  10   9   9      635.14      640.11      9.55 o 
  -9  10   9      908.86      928.32     13.57 o 
  -8  10   9     1261.43     1256.95     14.75 o 
  -7  10   9      751.99      766.38      8.43 o 
  -6  10   9      317.05      307.56      4.29 o 
  -5  10   9      597.42      620.35      6.20 o 
  -4  10   9      566.39      557.58      5.68 o 
  -3  10   9      774.60      769.65      7.82 o 
  -2  10   9      947.61      906.67      8.47 o 
  -1  10   9      977.54     1036.92     10.19 o 
   0  10   9      417.98      417.80      4.54 o 
   1  10   9      961.88     1012.10     10.60 o 
   2  10   9     1000.76      930.55      8.72 o 
   3  10   9      737.02      731.00      8.06 o 
   4  10   9      570.19      552.64      6.67 o 
   5  10   9      596.64      605.04      7.55 o 
   6  10   9      403.34      385.78      5.09 o 
   7  10   9      631.48      630.92      7.29 o 
   8  10   9     1464.89     1492.38     19.14 o 
   9  10   9      899.71      931.31     16.95 o 
  -8  11   9      123.74      140.53      2.59 o 
  -7  11   9       20.20       18.06      2.70 o 
  -6  11   9      892.17      915.89     10.24 o 
  -5  11   9       75.27       76.04      1.81 o 
  -4  11   9      432.07      454.17      5.16 o 
  -3  11   9       62.62       79.24      1.84 o 
  -2  11   9      861.04      896.11      9.50 o 
  -1  11   9     1556.77     1591.89     14.30 o 
   0  11   9       97.81       96.62      1.90 o 
   1  11   9     1520.06     1558.46     14.94 o 
   2  11   9      800.99      819.29      8.87 o 
   3  11   9       49.92       60.98      2.14 o 
   4  11   9      468.76      492.29      8.70 o 
   5  11   9       71.44       71.18      3.41 o 
   6  11   9      863.81      867.20     28.31 o 
   7  11   9       17.15       16.85      1.62 o 
   8  11   9      124.20      134.70      3.72 o 
  -7  12   9      761.63      778.15     11.62 o 
  -6  12   9      479.19      519.18      5.95 o 
  -5  12   9       67.21       74.41      1.52 o 
  -4  12   9      335.47      371.76      4.13 o 
  -3  12   9      673.07      718.94      7.75 o 
  -2  12   9      210.20      207.48      2.84 o 
  -1  12   9     1555.08     1627.70     15.36 o 
   0  12   9      750.48      797.37      8.82 o 
   1  12   9     1587.39     1670.97     17.79 o 
   2  12   9      227.31      227.73      3.64 o 
   3  12   9      622.48      647.54      9.51 o 
   4  12   9      381.83      391.99     11.52 o 
   5  12   9       52.87       52.42      4.39 o 
  -5  13   9     1335.30     1378.37     15.29 o 
  -4  13   9      763.41      778.35      9.17 o 
  -3  13   9      300.43      324.87      4.29 o 
  -2  13   9      590.63      635.95      6.73 o 
  -1  13   9      244.98      236.20      3.43 o 
   0  13   9      447.07      482.90      6.23 o 
   1  13   9      272.69      262.02      4.06 o 
   2  13   9      600.65      616.92      8.84 o 
   3  13   9      254.06      257.87      4.81 o 
  -3  14   9      185.79      182.15      6.12 o 
  -2  14   9      125.19      139.86      3.25 o 
  -1  14   9       94.84       93.74      2.09 o 
   0  14   9      259.76      255.58      8.30 o 
   1  14   9      105.45      105.53      4.18 o 
   2  14   9      165.57      178.52      5.99 o 
   0   0  10      510.32      500.40     10.57 o 
   1   0  10     1316.99     1248.80     14.90 o 
   2   0  10      519.54      534.54      7.92 o 
   3   0  10     2006.28     1907.20     24.79 o 
   4   0  10        9.23       11.49      1.62 o 
   5   0  10      564.81      514.56     10.59 o 
   6   0  10     1568.37     1419.33     14.61 o 
   7   0  10      800.77      774.40      8.13 o 
   8   0  10       40.79       40.72      2.00 o 
   9   0  10       36.35       42.51      1.51 o 
  10   0  10      657.32      655.85      7.71 o 
  11   0  10       10.45       10.60      1.20 o 
  12   0  10     1007.93     1054.88     12.24 o 
  13   0  10      935.65      974.84     17.16 o 
 -13   1  10      293.99      311.73      6.35 o 
 -12   1  10      326.50      336.59      7.92 o 
 -11   1  10      418.87      420.59      7.90 o 
 -10   1  10      193.12      192.46      3.93 o 
  -9   1  10      307.54      313.85      7.69 o 
  -8   1  10     1403.53     1382.36     16.78 o 
  -7   1  10      392.65      369.03      5.49 o 
  -6   1  10      859.16      849.39     11.07 o 
  -5   1  10     1350.52     1293.40     27.25 o 
  -4   1  10     3987.04     3800.97     50.56 o 
  -3   1  10      166.71      160.80      3.94 o 
  -2   1  10     1017.42      974.30     11.59 o 
  -1   1  10      211.95      237.08      4.51 o 
   0   1  10      139.44      135.56      3.22 o 
   1   1  10      254.57      286.59      4.83 o 
   2   1  10     1107.11     1080.81     13.40 o 
   3   1  10       80.40       64.05      2.37 o 
   4   1  10     4040.96     3872.40     55.98 o 
   5   1  10     1186.89     1110.67     18.31 o 
   6   1  10      804.60      772.76      9.82 o 
   7   1  10      350.31      319.06      3.72 o 
   8   1  10     1234.93     1214.06     11.40 o 
   9   1  10      351.47      359.46      4.62 o 
  10   1  10      186.30      185.94      2.84 o 
  11   1  10      425.12      433.52      6.06 o 
  12   1  10      397.78      416.23      5.57 o 
  13   1  10      296.46      314.94      6.92 o 
 -13   2  10        2.93        4.26      0.95 o 
 -12   2  10      850.56      865.35     15.92 o 
 -11   2  10     1022.60     1078.83     17.21 o 
 -10   2  10      963.74      941.24     13.22 o 
  -9   2  10     2745.71     2608.18     33.82 o 
  -8   2  10      551.23      558.76      8.81 o 
  -7   2  10      802.32      731.08     10.23 o 
  -6   2  10      772.40      752.31     10.56 o 
  -5   2  10     3128.44     2886.97     39.92 o 
  -4   2  10      638.22      612.21      9.67 o 
  -3   2  10     1592.77     1524.00     19.27 o 
  -2   2  10     2188.41     2103.19     22.74 o 
  -1   2  10     3005.99     2864.07     31.67 o 
   0   2  10      910.80      927.48     11.83 o 
   1   2  10     2937.05     2812.55     31.54 o 
   2   2  10     2138.70     2051.62     23.62 o 
   3   2  10     1570.51     1467.77     17.34 o 
   4   2  10      703.60      679.30     12.25 o 
   5   2  10     3108.90     2835.44     42.33 o 
   6   2  10      814.97      798.64      7.17 o 
   7   2  10      807.49      750.52      7.21 o 
   8   2  10      530.33      532.94      5.57 o 
   9   2  10     2665.24     2546.71     22.41 o 
  10   2  10     1046.41     1047.29     11.58 o 
  11   2  10      924.15      982.63     10.76 o 
  12   2  10      862.83      893.74     10.53 o 
  13   2  10        1.61        3.48      0.62 o 
 -13   3  10       34.33       38.77      1.71 o 
 -12   3  10      853.28      860.62     15.73 o 
 -11   3  10       82.77       84.82      2.90 o 
 -10   3  10      474.58      469.59      7.36 o 
  -9   3  10      274.83      288.86      5.33 o 
  -8   3  10      715.23      687.75      9.13 o 
  -7   3  10      225.62      220.86      4.40 o 
  -6   3  10     1351.33     1301.58     17.10 o 
  -5   3  10     1038.74     1023.83     15.92 o 
  -4   3  10     2202.10     2009.15     26.62 o 
  -3   3  10      308.18      285.00      5.04 o 
  -2   3  10     1270.34     1168.02     14.42 o 
  -1   3  10        4.34        4.54      1.10 o 
   0   3  10      313.65      260.26      4.63 o 
   1   3  10        9.15       11.67      1.56 o 
   2   3  10     1514.24     1426.35     16.03 o 
   3   3  10      370.76      347.59      8.61 o 
   4   3  10     2173.51     1963.34     27.71 o 
   5   3  10      970.01      916.43     10.57 o 
   6   3  10     1234.34     1192.46     10.13 o 
   7   3  10      314.76      315.27      3.75 o 
   8   3  10      711.59      700.54      6.98 o 
   9   3  10      225.69      244.02      3.99 o 
  10   3  10      487.31      488.80      6.21 o 
  11   3  10       64.39       65.42      1.78 o 
  12   3  10      880.97      893.39     10.14 o 
  13   3  10       52.11       56.67      5.83 o 
 -12   4  10      793.13      824.15     15.01 o 
 -11   4  10      248.72      255.40      5.32 o 
 -10   4  10     1064.60     1062.19     14.56 o 
  -9   4  10       36.34       39.23      1.89 o 
  -8   4  10      903.80      870.53     11.25 o 
  -7   4  10      996.31      926.67     11.92 o 
  -6   4  10     2066.22     1914.26     22.63 o 
  -5   4  10     1245.82     1254.84     15.85 o 
  -4   4  10      449.16      400.35      7.78 o 
  -3   4  10      233.56      236.41      5.07 o 
  -2   4  10      117.82      126.73      3.17 o 
  -1   4  10      517.24      534.10      7.23 o 
   0   4  10      407.22      403.95      5.90 o 
   1   4  10      556.37      591.81      8.63 o 
   2   4  10      112.18      119.20      3.07 o 
   3   4  10      249.79      261.01      5.66 o 
   4   4  10      564.85      530.16     10.17 o 
   5   4  10     1326.10     1330.62     11.26 o 
   6   4  10     2057.11     1938.17     15.66 o 
   7   4  10      947.78      901.98      8.64 o 
   8   4  10     1022.37     1032.52      9.64 o 
   9   4  10       39.41       40.96      1.24 o 
  10   4  10     1089.10     1127.06     11.22 o 
  11   4  10      238.27      257.44      3.69 o 
  12   4  10      774.96      791.13      9.00 o 
 -12   5  10      325.64      343.92      6.98 o 
 -11   5  10      277.38      279.43      6.40 o 
 -10   5  10      223.14      238.52      4.11 o 
  -9   5  10      260.52      262.94      4.65 o 
  -8   5  10      447.79      463.08      6.74 o 
  -7   5  10       86.72       92.94      2.57 o 
  -6   5  10      117.08       98.16      2.92 o 
  -5   5  10      240.30      205.18      4.12 o 
  -4   5  10      662.75      601.26      6.75 o 
  -3   5  10     1833.96     1678.34     21.87 o 
  -2   5  10     2446.96     2469.73     28.14 o 
  -1   5  10      703.27      661.71      9.06 o 
   0   5  10      313.84      314.57      5.28 o 
   1   5  10      748.21      717.01     10.22 o 
   2   5  10     2306.80     2391.68     30.91 o 
   3   5  10     1732.54     1608.39     23.31 o 
   4   5  10      660.51      591.00      5.48 o 
   5   5  10      195.50      167.12      2.92 o 
   6   5  10       75.50       65.40      1.57 o 
   7   5  10       77.33       86.63      1.81 o 
   8   5  10      464.00      496.78      5.26 o 
   9   5  10      260.84      264.19      3.63 o 
  10   5  10      228.33      248.79      3.35 o 
  11   5  10      265.52      265.81      3.64 o 
  12   5  10      327.44      337.39      5.70 o 
 -12   6  10       59.35       61.88      3.01 o 
 -11   6  10       13.94       15.91      1.19 o 
 -10   6  10      237.10      232.25      3.91 o 
  -9   6  10     1105.25     1061.13     13.91 o 
  -8   6  10      293.48      284.39      4.71 o 
  -7   6  10     1080.27     1028.41     14.93 o 
  -6   6  10       54.16       56.10      2.01 o 
  -5   6  10     2535.84     2426.85     25.34 o 
  -4   6  10      399.68      379.51      4.18 o 
  -3   6  10      150.03      160.02      2.40 o 
  -2   6  10     1305.05     1268.95     12.29 o 
  -1   6  10     1210.12     1100.91     13.51 o 
   0   6  10     2098.97     2007.54     18.85 o 
   1   6  10     1176.15     1074.34     11.41 o 
   2   6  10     1184.83     1133.83     10.38 o 
   3   6  10      148.71      162.73      2.40 o 
   4   6  10      445.24      442.18      4.80 o 
   5   6  10     2624.70     2515.94     19.83 o 
   6   6  10       58.95       59.33      1.51 o 
   7   6  10     1101.75     1072.62      9.95 o 
   8   6  10      226.97      222.43      2.89 o 
   9   6  10     1078.62     1068.43     10.74 o 
  10   6  10      244.34      248.33      3.24 o 
  11   6  10        6.18        6.40      1.30 o 
  12   6  10       52.23       55.91      3.09 o 
 -11   7  10        0.94        0.88      0.69 o 
 -10   7  10      148.58      148.70      2.73 o 
  -9   7  10        6.53        8.89      1.04 o 
  -8   7  10      329.21      317.92      5.87 o 
  -7   7  10      288.57      286.92      4.86 o 
  -6   7  10       87.81       78.43      2.14 o 
  -5   7  10      216.90      204.56      2.97 o 
  -4   7  10      767.46      732.93      6.96 o 
  -3   7  10      306.44      282.31      3.45 o 
  -2   7  10      459.43      421.79      4.61 o 
  -1   7  10      276.74      230.71      2.76 o 
   0   7  10      356.39      336.44      3.59 o 
   1   7  10      259.05      222.33      3.01 o 
   2   7  10      423.87      387.36      4.22 o 
   3   7  10      272.19      243.79      3.02 o 
   4   7  10      660.65      625.32      6.04 o 
   5   7  10      181.89      172.17      2.84 o 
   6   7  10       90.11       81.97      1.95 o 
   7   7  10      315.15      324.55      4.11 o 
   8   7  10      316.47      317.82      4.52 o 
   9   7  10        2.70        4.43      0.83 o 
  10   7  10      169.08      171.44      2.70 o 
  11   7  10        1.09        4.74      3.13 o 
 -10   8  10      474.77      501.92      9.82 o 
  -9   8  10      115.82      121.62      2.96 o 
  -8   8  10      964.91      921.05     14.17 o 
  -7   8  10      802.86      798.40     10.04 o 
  -6   8  10      107.97      105.24      2.34 o 
  -5   8  10      383.80      357.61      4.25 o 
  -4   8  10       71.69       63.51      1.48 o 
  -3   8  10      606.33      594.43      6.25 o 
  -2   8  10      232.82      238.12      3.28 o 
  -1   8  10      702.12      686.36      6.88 o 
   0   8  10      112.49      110.02      2.70 o 
   1   8  10      682.56      654.45      6.46 o 
   2   8  10      210.09      214.79      2.80 o 
   3   8  10      571.51      549.10      6.09 o 
   4   8  10       60.82       51.08      1.48 o 
   5   8  10      316.19      297.47      3.98 o 
   6   8  10      146.32      145.97      2.50 o 
   7   8  10      865.74      879.35      9.52 o 
   8   8  10     1048.68     1039.38     11.28 o 
   9   8  10      128.77      141.24      2.48 o 
  10   8  10      488.32      521.58      7.09 o 
 -10   9  10        8.76        6.83      0.92 o 
  -9   9  10       97.66      112.30      2.70 o 
  -8   9  10      542.43      549.12      7.75 o 
  -7   9  10      336.08      327.50      4.15 o 
  -6   9  10      320.69      334.24      4.70 o 
  -5   9  10        9.48       12.53      0.90 o 
  -4   9  10      631.93      644.73      6.16 o 
  -3   9  10      871.66      866.91      7.90 o 
  -2   9  10      180.99      185.27      2.62 o 
  -1   9  10     1197.45     1184.43     11.04 o 
   0   9  10     1977.07     1977.05     17.97 o 
   1   9  10     1277.55     1235.84     10.81 o 
   2   9  10      178.83      184.93      3.00 o 
   3   9  10      826.25      797.38      8.17 o 
   4   9  10      608.21      614.88      7.06 o 
   5   9  10       13.86       16.69      1.04 o 
   6   9  10      294.22      313.39      4.01 o 
   7   9  10      312.94      320.48      4.42 o 
   8   9  10      545.75      564.72      6.58 o 
   9   9  10      121.41      142.55      2.79 o 
  10   9  10        9.50        6.46      1.10 o 
  -9  10  10      166.48      164.53      5.51 o 
  -8  10  10       33.37       39.94      1.61 o 
  -7  10  10      568.64      575.64      6.78 o 
  -6  10  10      678.99      680.38      7.65 o 
  -5  10  10       57.00       59.85      1.65 o 
  -4  10  10      487.33      495.24      5.35 o 
  -3  10  10      370.03      366.35      5.57 o 
  -2  10  10      231.45      226.00      2.97 o 
  -1  10  10       61.28       55.75      1.57 o 
   0  10  10        7.70        6.91      0.73 o 
   1  10  10       86.80       79.31      1.80 o 
   2  10  10      234.98      229.13      3.33 o 
   3  10  10      382.22      371.00      4.44 o 
   4  10  10      444.95      446.26      8.06 o 
   5  10  10       48.73       48.99      1.78 o 
   6  10  10      800.03      806.23      8.97 o 
   7  10  10      514.03      509.65      6.01 o 
   8  10  10       60.05       75.07      1.94 o 
   9  10  10      134.11      138.08      3.56 o 
  -8  11  10       28.61       33.70      1.15 o 
  -7  11  10      115.60      107.94      2.23 o 
  -6  11  10      249.13      251.16      3.74 o 
  -5  11  10      178.73      186.91      3.00 o 
  -4  11  10      155.14      153.08      2.62 o 
  -3  11  10      700.09      739.10      7.29 o 
  -2  11  10      118.97      128.59      2.21 o 
  -1  11  10       41.38       42.78      1.35 o 
   0  11  10     1061.86     1101.53     11.78 o 
   1  11  10       48.84       49.19      1.72 o 
   2  11  10      127.76      132.65      2.63 o 
   3  11  10      755.58      785.73     10.04 o 
   4  11  10      153.46      154.33      3.57 o 
   5  11  10      213.00      218.61      5.97 o 
   6  11  10      246.93      240.85      4.94 o 
   7  11  10      101.46      101.85      4.64 o 
   8  11  10       28.28       33.40      2.46 o 
  -6  12  10      550.87      556.52      8.37 o 
  -5  12  10      447.49      452.22      5.25 o 
  -4  12  10      962.93     1000.52     11.65 o 
  -3  12  10       31.34       32.89      1.18 o 
  -2  12  10      155.91      152.37      2.66 o 
  -1  12  10       19.30       18.53      1.09 o 
   0  12  10       25.52       25.06      1.19 o 
   1  12  10       25.99       23.44      1.14 o 
   2  12  10      177.27      172.19      2.79 o 
   3  12  10       43.54       46.95      1.86 o 
   4  12  10     1023.54     1039.78     25.23 o 
  -4  13  10     1088.73     1095.35     28.38 o 
  -3  13  10      122.49      132.24      2.61 o 
  -2  13  10       35.39       38.24      1.47 o 
  -1  13  10      109.93      107.58      2.05 o 
   0  13  10       78.43       78.18      1.70 o 
   1  13  10      140.27      128.47      2.91 o 
   2  13  10       42.65       40.41      1.69 o 
   3  13  10      101.37      108.37      3.06 o 
   1   0  11      204.38      233.76      4.58 o 
   2   0  11      137.05      119.54      3.16 o 
   3   0  11      373.58      354.42      6.93 o 
   4   0  11      113.42       96.92      4.02 o 
   5   0  11    13401.24    12781.16    134.89 o 
   6   0  11      689.29      637.79      7.33 o 
   7   0  11      236.04      194.46      3.26 o 
   8   0  11       20.74       24.34      1.22 o 
   9   0  11      171.67      152.06      2.59 o 
  10   0  11       74.75       70.61      2.46 o 
  11   0  11      233.66      251.26      4.44 o 
  12   0  11      401.90      442.79      8.66 o 
 -12   1  11      186.05      203.36      5.46 o 
 -11   1  11      422.57      456.07      8.12 o 
 -10   1  11      383.69      368.31      5.96 o 
  -9   1  11      551.80      558.83      8.59 o 
  -8   1  11     1582.66     1597.28     18.99 o 
  -7   1  11      169.39      150.18      3.09 o 
  -6   1  11      658.41      640.61      8.79 o 
  -5   1  11     1942.93     1882.10     21.59 o 
  -4   1  11      551.21      527.22     10.05 o 
  -3   1  11     1930.84     1920.18     27.42 o 
  -2   1  11     4996.22     5009.21     72.54 o 
  -1   1  11     2982.54     3084.07     34.09 o 
   0   1  11        1.99        5.82      1.09 o 
   1   1  11     3102.34     3187.65     37.55 o 
   2   1  11     4923.37     4997.31     62.13 o 
   3   1  11     1888.99     1888.42     27.05 o 
   4   1  11      664.87      659.43     15.76 o 
   5   1  11     1797.49     1752.71     15.04 o 
   6   1  11      750.41      737.27      7.42 o 
   7   1  11      188.86      174.33      2.73 o 
   8   1  11     1569.88     1567.03     15.39 o 
   9   1  11      569.86      572.39      6.46 o 
  10   1  11      350.47      341.03      5.38 o 
  11   1  11      337.13      358.78      5.03 o 
  12   1  11      245.51      253.70      3.87 o 
 -12   2  11      166.37      194.57      4.56 o 
 -11   2  11      150.74      151.93      3.72 o 
 -10   2  11     1306.98     1356.66     18.07 o 
  -9   2  11      278.59      274.55      6.94 o 
  -8   2  11     1243.45     1137.01     15.88 o 
  -7   2  11      424.38      394.26      6.11 o 
  -6   2  11      444.85      396.43      6.11 o 
  -5   2  11     2544.40     2368.04     22.02 o 
  -4   2  11     2307.26     2225.30     29.45 o 
  -3   2  11      938.29      897.17     14.72 o 
  -2   2  11      476.09      501.24      7.46 o 
  -1   2  11     1683.79     1635.52     20.57 o 
   0   2  11      712.04      752.43     10.17 o 
   1   2  11     1538.85     1510.34     18.20 o 
   2   2  11      418.68      441.68      7.19 o 
   3   2  11      857.77      837.44     12.31 o 
   4   2  11     2350.79     2237.58     26.94 o 
   5   2  11     2378.46     2184.16     18.08 o 
   6   2  11      449.05      394.43      4.13 o 
   7   2  11      398.73      373.68      4.27 o 
   8   2  11     1238.97     1165.40     10.65 o 
   9   2  11      307.32      308.44      4.07 o 
  10   2  11     1236.06     1296.76     13.79 o 
  11   2  11      138.09      143.91      2.91 o 
  12   2  11      181.26      204.33      3.27 o 
 -12   3  11      291.87      305.08      6.28 o 
 -11   3  11       78.78       78.52      2.97 o 
 -10   3  11     1175.53     1218.92     21.41 o 
  -9   3  11     1215.79     1154.09     17.56 o 
  -8   3  11     2265.76     2156.48     26.83 o 
  -7   3  11       30.26       29.83      1.56 o 
  -6   3  11     2070.28     1889.66     26.59 o 
  -5   3  11     2228.80     2144.17     22.95 o 
  -4   3  11      868.81      763.50      9.47 o 
  -3   3  11     1810.05     1724.21     27.77 o 
  -2   3  11     2488.94     2474.89     35.88 o 
  -1   3  11     1147.80     1157.53     16.37 o 
   0   3  11      663.47      648.91      9.65 o 
   1   3  11     1056.49     1087.45     14.69 o 
   2   3  11     2565.24     2591.24     29.31 o 
   3   3  11     1873.96     1802.60     25.81 o 
   4   3  11      954.52      820.26      6.98 o 
   5   3  11     2278.20     2162.29     17.59 o 
   6   3  11     2114.22     1957.73     15.74 o 
   7   3  11       34.81       30.89      1.16 o 
   8   3  11     2168.18     2094.20     18.11 o 
   9   3  11     1215.21     1177.41     10.95 o 
  10   3  11     1176.87     1249.77     13.26 o 
  11   3  11       45.70       51.38      1.48 o 
  12   3  11      223.55      240.20      4.24 o 
 -12   4  11      194.57      187.72      4.20 o 
 -11   4  11     1593.41     1636.91     28.34 o 
 -10   4  11       72.70       76.91      2.34 o 
  -9   4  11      197.85      196.76      3.76 o 
  -8   4  11      527.40      526.10      7.83 o 
  -7   4  11      100.39      103.43      2.99 o 
  -6   4  11      352.89      353.79      8.67 o 
  -5   4  11     3330.01     3180.98     36.70 o 
  -4   4  11      510.06      483.20      5.52 o 
  -3   4  11     3739.77     3532.75     39.86 o 
  -2   4  11     1312.17     1247.46     19.11 o 
  -1   4  11     1858.28     1728.31     32.22 o 
   0   4  11      171.80      184.18      4.15 o 
   1   4  11     1844.65     1697.85     21.22 o 
   2   4  11     1343.62     1349.39     15.55 o 
   3   4  11     3567.95     3349.17     28.69 o 
   4   4  11      445.25      413.34      4.38 o 
   5   4  11     3192.34     3062.90     23.89 o 
   6   4  11      367.14      360.93      5.17 o 
   7   4  11      116.41      115.31      2.05 o 
   8   4  11      553.69      562.19      5.76 o 
   9   4  11      173.41      174.96      2.43 o 
  10   4  11       69.23       77.67      2.53 o 
  11   4  11     1436.07     1474.10     15.01 o 
  12   4  11      164.81      158.76      3.86 o 
 -11   5  11       74.86       92.02      2.92 o 
 -10   5  11      418.29      413.86      5.96 o 
  -9   5  11      582.91      622.35      8.71 o 
  -8   5  11       10.09       13.40      1.17 o 
  -7   5  11     1782.96     1679.93     22.92 o 
  -6   5  11     1428.43     1364.12     18.92 o 
  -5   5  11     2417.35     2339.14     29.11 o 
  -4   5  11      740.63      705.61      7.67 o 
  -3   5  11       96.50      106.58      2.12 o 
  -2   5  11     1147.84     1038.98     10.70 o 
  -1   5  11     3744.84     3564.15     26.34 o 
   0   5  11      180.26      180.27      3.07 o 
   1   5  11     3768.91     3599.91     31.94 o 
   2   5  11     1154.44     1041.63      8.49 o 
   3   5  11       72.07       85.31      1.63 o 
   4   5  11      811.22      750.46      7.09 o 
   5   5  11     2367.03     2254.42     19.46 o 
   6   5  11     1436.94     1390.19     12.56 o 
   7   5  11     1726.04     1666.61     14.70 o 
   8   5  11       13.59       16.38      0.85 o 
   9   5  11      583.95      639.13      6.86 o 
  10   5  11      396.04      391.50      5.51 o 
  11   5  11       78.49       92.48      2.49 o 
 -11   6  11        9.32       15.88      1.25 o 
 -10   6  11      125.60      130.67      2.46 o 
  -9   6  11      244.50      230.35      6.80 o 
  -8   6  11      183.15      190.54      3.98 o 
  -7   6  11       87.84       84.15      2.66 o 
  -6   6  11      528.95      519.39      7.09 o 
  -5   6  11      374.62      335.50      5.54 o 
  -4   6  11      980.35      911.31      8.82 o 
  -3   6  11      542.17      531.59      5.42 o 
  -2   6  11     2845.58     2764.90     21.84 o 
  -1   6  11      512.45      497.41      4.80 o 
   0   6  11      164.80      133.00      2.20 o 
   1   6  11      551.00      550.47      6.09 o 
   2   6  11     2598.98     2481.99     20.49 o 
   3   6  11      567.72      555.88      5.22 o 
   4   6  11      951.07      887.89      8.15 o 
   5   6  11      378.96      342.78      4.13 o 
   6   6  11      433.45      432.27      5.18 o 
   7   6  11       62.60       62.08      1.96 o 
   8   6  11      164.56      178.50      2.70 o 
   9   6  11      281.33      272.36      3.88 o 
  10   6  11       91.97       95.59      1.86 o 
  11   6  11        7.45       12.95      0.99 o 
 -10   7  11      484.62      473.82     15.27 o 
  -9   7  11      226.83      202.81      4.08 o 
  -8   7  11     1510.48     1457.94     30.98 o 
  -7   7  11      223.75      220.23      4.44 o 
  -6   7  11     2691.51     2620.90     30.13 o 
  -5   7  11      233.98      240.57      4.83 o 
  -4   7  11      413.59      399.71      4.40 o 
  -3   7  11      553.31      533.78      5.52 o 
  -2   7  11      237.80      228.38      3.06 o 
  -1   7  11      609.80      577.94      5.50 o 
   0   7  11      847.47      809.75      8.94 o 
   1   7  11      605.73      568.33      6.27 o 
   2   7  11      204.34      194.99      2.76 o 
   3   7  11      646.85      608.75      5.91 o 
   4   7  11      389.52      377.97      4.23 o 
   5   7  11      188.68      196.84      3.69 o 
   6   7  11     2716.80     2679.80     25.16 o 
   7   7  11      211.82      214.04      3.14 o 
   8   7  11     1478.26     1487.74     15.52 o 
   9   7  11      240.50      234.54      4.74 o 
  10   7  11      541.95      526.24      7.07 o 
 -10   8  11      663.82      676.88     22.69 o 
  -9   8  11       65.39       82.99      2.17 o 
  -8   8  11      352.56      359.38      6.39 o 
  -7   8  11      176.78      169.31      3.65 o 
  -6   8  11       14.43       22.11      1.57 o 
  -5   8  11     1020.33      986.34     10.33 o 
  -4   8  11       95.92       87.25      1.65 o 
  -3   8  11     2101.58     2049.55     19.10 o 
  -2   8  11      148.01      145.32      2.38 o 
  -1   8  11      750.96      703.64      7.11 o 
   0   8  11        3.23        6.01      0.80 o 
   1   8  11      745.13      682.97      6.58 o 
   2   8  11      178.39      179.01      2.49 o 
   3   8  11     2269.63     2204.45     19.88 o 
   4   8  11       85.87       76.95      1.74 o 
   5   8  11      986.40      966.36      9.71 o 
   6   8  11       18.13       25.94      1.21 o 
   7   8  11      179.87      177.41      3.04 o 
   8   8  11      351.61      366.75      5.71 o 
   9   8  11       57.77       66.82      1.66 o 
  10   8  11      644.57      664.60     11.92 o 
  -9   9  11      208.70      222.60      3.84 o 
  -8   9  11      264.02      263.43      4.80 o 
  -7   9  11     1435.22     1420.11     17.88 o 
  -6   9  11      231.66      250.45      3.70 o 
  -5   9  11      613.52      620.83      6.86 o 
  -4   9  11       59.67       61.26      2.07 o 
  -3   9  11      645.09      630.93      8.01 o 
  -2   9  11      526.26      536.45      6.42 o 
  -1   9  11      783.81      763.55      7.50 o 
   0   9  11      488.13      461.52      5.46 o 
   1   9  11      763.00      740.05      7.00 o 
   2   9  11      564.53      557.94      5.57 o 
   3   9  11      649.14      614.56      6.55 o 
   4   9  11       66.70       65.27      2.00 o 
   5   9  11      602.15      598.11      6.64 o 
   6   9  11      254.76      278.84      4.02 o 
   7   9  11     1471.55     1471.44     16.11 o 
   8   9  11      262.35      266.58      3.78 o 
   9   9  11      155.78      164.66      2.82 o 
  -8  10  11      154.22      174.97      3.23 o 
  -7  10  11      189.88      195.10      3.32 o 
  -6  10  11      638.09      652.52      7.99 o 
  -5  10  11      123.22      119.63      2.78 o 
  -4  10  11      728.50      747.64      8.34 o 
  -3  10  11      125.66      126.17      2.90 o 
  -2  10  11     1345.20     1371.48     12.59 o 
  -1  10  11        7.38        9.82      0.96 o 
   0  10  11       33.44       34.63      1.41 o 
   1  10  11       20.92       24.61      1.19 o 
   2  10  11     1231.76     1247.51     12.62 o 
   3  10  11      128.82      127.75      2.39 o 
   4  10  11      747.84      765.92      8.74 o 
   5  10  11      110.72      110.39      2.49 o 
   6  10  11      678.13      693.55      8.54 o 
   7  10  11      204.24      220.14      3.25 o 
   8  10  11      133.33      150.98      5.43 o 
  -7  11  11       71.01       71.65      3.08 o 
  -6  11  11       27.46       28.87      1.05 o 
  -5  11  11       23.64       22.37      1.06 o 
  -4  11  11       82.20       83.02      3.37 o 
  -3  11  11      330.61      343.24      4.13 o 
  -2  11  11      172.30      172.77      2.74 o 
  -1  11  11       45.82       45.04      1.38 o 
   0  11  11      111.46      123.04      2.27 o 
   1  11  11       38.56       37.23      1.33 o 
   2  11  11      150.26      143.26      2.39 o 
   3  11  11      367.48      378.20      5.00 o 
   4  11  11       69.72       68.58      3.02 o 
   5  11  11        7.99        4.98      1.73 o 
   6  11  11       44.14       43.24      2.90 o 
  -5  12  11      120.76      124.27      4.77 o 
  -4  12  11      124.68      124.51      2.56 o 
  -3  12  11       66.79       78.98      2.10 o 
  -2  12  11      321.52      316.12      6.74 o 
  -1  12  11      512.43      519.87      6.20 o 
   0  12  11        3.34        2.10      0.67 o 
   1  12  11      523.49      529.50      6.25 o 
   2  12  11      300.33      282.47      4.42 o 
   3  12  11       71.00       78.09      2.74 o 
   4  12  11      118.74      121.13      4.59 o 
  -2  13  11      469.83      477.17      7.99 o 
  -1  13  11      120.29      125.35      3.00 o 
   0  13  11        0.64        1.21      0.60 o 
   1  13  11       90.57       96.93      2.30 o 
   2  13  11      480.48      463.07     12.59 o 
   0   0  12      458.59      377.44     10.37 o 
   1   0  12      153.99      151.92      3.91 o 
   2   0  12       32.46       44.72      1.79 o 
   3   0  12     1512.42     1446.88     14.80 o 
   4   0  12      257.45      256.23      3.30 o 
   5   0  12      278.37      271.75      3.80 o 
   6   0  12      389.73      400.07      5.57 o 
   7   0  12     1656.92     1654.05     19.86 o 
   8   0  12     1752.26     1639.94     19.32 o 
   9   0  12        6.79        5.59      1.05 o 
  10   0  12        2.78        3.31      1.27 o 
  11   0  12       16.19       24.15      1.69 o 
  12   0  12       11.11       11.50      1.65 o 
 -12   1  12      678.12      679.27     16.66 o 
 -11   1  12     1154.16     1228.62     21.56 o 
 -10   1  12      510.82      514.43     10.53 o 
  -9   1  12       78.66       88.64      2.48 o 
  -8   1  12      160.94      175.02      3.66 o 
  -7   1  12      973.89      954.13     12.31 o 
  -6   1  12       56.13       59.09      2.23 o 
  -5   1  12      559.87      527.21      6.18 o 
  -4   1  12     1574.40     1547.57     16.27 o 
  -3   1  12      152.96      160.64      2.61 o 
  -2   1  12     1496.96     1356.79     19.07 o 
  -1   1  12      243.16      260.81      5.93 o 
   0   1  12       53.52       55.55      2.41 o 
   1   1  12      244.00      258.46      5.35 o 
   2   1  12     1420.56     1296.62     13.23 o 
   3   1  12      146.41      151.21      2.70 o 
   4   1  12     1470.65     1408.13     11.69 o 
   5   1  12      635.58      595.97      5.64 o 
   6   1  12       66.27       74.28      1.65 o 
   7   1  12      939.77      919.79      9.30 o 
   8   1  12      137.69      143.70      2.52 o 
   9   1  12      104.97      120.41      2.17 o 
  10   1  12      533.16      534.34      6.29 o 
  11   1  12     1078.28     1116.99     19.36 o 
  12   1  12      653.30      662.62     16.31 o 
 -12   2  12       15.32       17.57      1.79 o 
 -11   2  12      156.71      169.90      4.19 o 
 -10   2  12      731.39      803.84     12.19 o 
  -9   2  12      168.81      172.50      3.91 o 
  -8   2  12      121.80      121.46      3.34 o 
  -7   2  12       55.32       46.33      1.89 o 
  -6   2  12     1306.67     1286.77     14.30 o 
  -5   2  12       30.07       37.81      1.43 o 
  -4   2  12      269.13      271.06      3.97 o 
  -3   2  12     1496.57     1440.14     14.63 o 
  -2   2  12      363.76      362.17      5.05 o 
  -1   2  12      257.85      219.82      3.27 o 
   0   2  12       16.05       15.11      1.06 o 
   1   2  12      258.51      206.47      3.63 o 
   2   2  12      317.23      308.03      4.02 o 
   3   2  12     1597.66     1504.14     11.86 o 
   4   2  12      307.22      295.59      3.50 o 
   5   2  12       10.57       19.81      0.88 o 
   6   2  12     1252.10     1251.74     10.73 o 
   7   2  12       71.43       62.32      1.53 o 
   8   2  12      131.01      130.16      2.64 o 
   9   2  12      143.00      146.92      2.40 o 
  10   2  12      736.51      800.85      8.81 o 
  11   2  12      169.30      175.16      3.13 o 
 -11   3  12      278.32      287.26      6.01 o 
 -10   3  12      372.74      369.78      6.69 o 
  -9   3  12      287.56      312.13      5.80 o 
  -8   3  12      641.59      623.10      8.83 o 
  -7   3  12      123.57      134.92      2.98 o 
  -6   3  12      141.11      131.26      3.06 o 
  -5   3  12      144.27      156.03      3.23 o 
  -4   3  12     1437.62     1368.06     13.46 o 
  -3   3  12     1683.00     1629.67     15.34 o 
  -2   3  12     1908.57     1820.16     26.40 o 
  -1   3  12      251.52      217.01      3.55 o 
   0   3  12     1672.92     1554.34     17.07 o 
   1   3  12      254.79      215.83      2.69 o 
   2   3  12     1838.52     1771.69     12.97 o 
   3   3  12     1775.35     1729.44     13.72 o 
   4   3  12     1480.25     1373.84     11.46 o 
   5   3  12      172.25      182.27      2.66 o 
   6   3  12       90.49       83.93      1.60 o 
   7   3  12       99.36      114.39      1.96 o 
   8   3  12      571.48      552.03      6.49 o 
   9   3  12      302.08      318.76      3.94 o 
  10   3  12      359.38      359.85      5.12 o 
  11   3  12      313.07      314.81      5.33 o 
 -11   4  12       60.77       57.12      2.06 o 
 -10   4  12       34.06       35.30      2.07 o 
  -9   4  12       92.70       90.06      2.63 o 
  -8   4  12      221.57      211.03      3.91 o 
  -7   4  12      266.42      259.69      4.96 o 
  -6   4  12      648.18      616.68      9.68 o 
  -5   4  12      527.86      523.68      7.19 o 
  -4   4  12     1286.46     1194.91     11.58 o 
  -3   4  12      632.21      634.16      7.00 o 
  -2   4  12      442.34      441.32      5.43 o 
  -1   4  12      756.83      685.04      7.48 o 
   0   4  12      186.52      162.64      2.93 o 
   1   4  12      699.33      638.14      5.73 o 
   2   4  12      571.93      564.46      4.86 o 
   3   4  12      743.88      743.88      6.69 o 
   4   4  12     1277.63     1182.18     10.05 o 
   5   4  12      510.76      508.99      5.22 o 
   6   4  12      630.87      607.64      6.24 o 
   7   4  12      256.45      251.29      3.47 o 
   8   4  12      294.97      285.93      3.76 o 
   9   4  12       70.31       72.50      2.10 o 
  10   4  12       46.95       47.36      1.63 o 
  11   4  12       61.00       61.66      1.70 o 
 -11   5  12      559.46      594.02     15.50 o 
 -10   5  12       29.04       26.60      1.17 o 
  -9   5  12       57.29       56.85      1.89 o 
  -8   5  12      307.62      311.52      6.25 o 
  -7   5  12      779.37      764.68     11.30 o 
  -6   5  12      585.44      575.57      8.44 o 
  -5   5  12       63.55       60.69      2.24 o 
  -4   5  12      163.58      152.23      2.46 o 
  -3   5  12      343.59      319.85      4.05 o 
  -2   5  12      364.67      353.62      4.03 o 
  -1   5  12      436.18      392.59      4.46 o 
   0   5  12     2019.81     1902.24     15.43 o 
   1   5  12      503.65      467.70      4.63 o 
   2   5  12      329.36      322.55      3.32 o 
   3   5  12      322.57      283.65      3.30 o 
   4   5  12      175.73      154.95      2.47 o 
   5   5  12       83.56       79.49      1.80 o 
   6   5  12      518.81      503.71      5.76 o 
   7   5  12      751.43      745.50      7.72 o 
   8   5  12      367.43      374.98      4.53 o 
   9   5  12       43.74       46.95      1.43 o 
  10   5  12       17.33       15.53      1.13 o 
  11   5  12      542.22      559.28      9.91 o 
 -10   6  12     1005.24     1008.77     46.94 o 
  -9   6  12      187.12      194.76      3.85 o 
  -8   6  12      205.24      211.08      4.37 o 
  -7   6  12      233.46      238.92      4.59 o 
  -6   6  12      478.45      472.28      7.19 o 
  -5   6  12       27.18       28.35      1.57 o 
  -4   6  12       11.99       15.44      0.95 o 
  -3   6  12      815.04      785.66      7.35 o 
  -2   6  12      367.76      348.08      3.94 o 
  -1   6  12      166.58      155.95      2.67 o 
   0   6  12      896.82      891.60      8.17 o 
   1   6  12      214.96      196.56      2.78 o 
   2   6  12      337.17      322.86      3.90 o 
   3   6  12     1030.77      985.76      8.62 o 
   4   6  12       19.93       21.58      1.06 o 
   5   6  12       29.81       27.17      1.27 o 
   6   6  12      445.25      440.22      5.17 o 
   7   6  12      200.52      209.21      3.09 o 
   8   6  12      193.18      204.15      4.06 o 
   9   6  12      185.77      190.77      3.03 o 
  10   6  12     1009.21     1022.42     15.08 o 
 -10   7  12      160.96      172.54      5.14 o 
  -9   7  12      191.04      204.95      3.81 o 
  -8   7  12      403.26      422.56      7.14 o 
  -7   7  12      604.70      606.37      9.63 o 
  -6   7  12      262.80      278.74      5.33 o 
  -5   7  12      787.47      767.91      8.04 o 
  -4   7  12     1716.84     1704.26     16.83 o 
  -3   7  12     1028.68      971.84      9.26 o 
  -2   7  12      149.20      151.68      2.20 o 
  -1   7  12       67.41       77.00      1.80 o 
   0   7  12        4.76        6.86      0.82 o 
   1   7  12       83.75       90.29      1.84 o 
   2   7  12      166.98      171.45      2.49 o 
   3   7  12     1072.47     1023.74      8.47 o 
   4   7  12     1654.48     1642.46     14.61 o 
   5   7  12      769.93      765.06      7.71 o 
   6   7  12      299.18      322.47      4.20 o 
   7   7  12      717.43      739.67      7.76 o 
   8   7  12      412.05      438.53      5.40 o 
   9   7  12      265.77      286.94      3.93 o 
  10   7  12      105.22      105.39      2.49 o 
  -9   8  12        4.06        9.28      0.69 o 
  -8   8  12      351.02      363.31      8.74 o 
  -7   8  12      321.98      326.39      5.85 o 
  -6   8  12      375.86      358.72      8.36 o 
  -5   8  12      262.76      270.66      3.85 o 
  -4   8  12      100.49       97.31      2.06 o 
  -3   8  12      517.38      509.49      5.51 o 
  -2   8  12      197.99      201.40      3.11 o 
  -1   8  12     2830.56     2806.38     24.52 o 
   0   8  12      232.07      244.43      3.39 o 
   1   8  12     2612.44     2557.97     20.47 o 
   2   8  12      139.70      146.96      2.19 o 
   3   8  12      517.18      531.43      5.55 o 
   4   8  12       48.16       52.19      1.42 o 
   5   8  12      286.09      298.45      3.97 o 
   6   8  12      339.13      335.05      4.16 o 
   7   8  12      308.72      314.97      4.50 o 
   8   8  12      406.05      430.97      5.48 o 
   9   8  12        5.10       10.20      1.12 o 
  -8   9  12      859.69      884.43     15.82 o 
  -7   9  12      183.82      200.92      3.85 o 
  -6   9  12      426.15      448.92      5.83 o 
  -5   9  12      108.19      116.84      2.45 o 
  -4   9  12      155.43      170.54      2.77 o 
  -3   9  12       96.97       89.61      1.89 o 
  -2   9  12       35.05       44.38      1.43 o 
  -1   9  12       65.28       73.50      2.54 o 
   0   9  12     1483.72     1524.38     14.98 o 
   1   9  12       81.15       85.12      1.88 o 
   2   9  12       50.60       56.46      1.48 o 
   3   9  12       85.41       78.04      2.23 o 
   4   9  12      115.25      130.38      2.22 o 
   5   9  12      158.95      166.39      2.80 o 
   6   9  12      379.32      387.56      4.90 o 
   7   9  12      169.38      184.80      2.95 o 
   8   9  12      910.11      926.11     11.45 o 
  -7  10  12      442.83      455.91     12.13 o 
  -6  10  12      595.08      635.47      9.63 o 
  -5  10  12      261.13      255.71      7.23 o 
  -4  10  12       89.26       96.43      2.29 o 
  -3  10  12     1717.37     1796.13     20.43 o 
  -2  10  12      907.86      926.70     11.08 o 
  -1  10  12      906.22      976.90      9.55 o 
   0  10  12      784.15      825.40      9.64 o 
   1  10  12      971.52     1037.10     10.17 o 
   2  10  12      877.31      914.52      9.45 o 
   3  10  12     1795.57     1859.41     20.57 o 
   4  10  12       81.47       81.41      1.60 o 
   5  10  12      232.58      223.83      3.57 o 
   6  10  12      548.38      575.17      7.61 o 
   7  10  12      400.54      413.24     11.62 o 
  -5  11  12      912.36      915.42     13.09 o 
  -4  11  12      829.71      843.22      9.57 o 
  -3  11  12      138.76      150.99      2.55 o 
  -2  11  12      144.52      155.47      2.34 o 
  -1  11  12      430.66      472.90      5.32 o 
   0  11  12      635.88      691.29      7.29 o 
   1  11  12      460.52      489.05      8.68 o 
   2  11  12      134.92      149.82      2.50 o 
   3  11  12      127.13      138.75      2.42 o 
   4  11  12      697.41      680.14     10.16 o 
   5  11  12      918.96      930.70     24.35 o 
  -3  12  12       17.03       15.67      1.30 o 
  -2  12  12     1421.17     1501.02     18.48 o 
  -1  12  12      282.03      299.13      5.26 o 
   0  12  12      508.11      545.85     10.52 o 
   1  12  12      280.76      305.36      4.76 o 
   2  12  12     1431.96     1478.73     25.10 o 
   3  12  12       22.15       23.96      1.77 o 
   1   0  13     7556.89     6785.97     64.90 o 
   2   0  13     3901.31     3703.14     31.95 o 
   3   0  13       63.31       56.09      1.73 o 
   4   0  13       70.96       86.63      2.26 o 
   5   0  13      515.36      509.52      7.34 o 
   6   0  13      795.90      734.26     10.15 o 
   7   0  13       34.56       44.00      1.79 o 
   8   0  13      249.39      262.20      4.49 o 
   9   0  13       41.12       48.98      1.65 o 
  10   0  13      248.80      242.24      7.92 o 
  11   0  13        8.05        6.26      1.61 o 
 -11   1  13      610.02      597.95     15.04 o 
 -10   1  13     1433.37     1457.03     25.11 o 
  -9   1  13      676.07      675.26     10.48 o 
  -8   1  13     2026.89     2074.64     25.67 o 
  -7   1  13        4.41        8.19      1.09 o 
  -6   1  13      663.78      675.07      8.62 o 
  -5   1  13      108.11      107.80      3.41 o 
  -4   1  13      780.83      812.78     10.21 o 
  -3   1  13       39.21       45.55      1.62 o 
  -2   1  13      818.17      763.49      8.29 o 
  -1   1  13       71.80       89.95      1.98 o 
   0   1  13      163.30      148.12      2.89 o 
   1   1  13       71.98       89.26      1.93 o 
   2   1  13      774.32      701.23      7.56 o 
   3   1  13       73.89       80.51      2.00 o 
   4   1  13      769.47      772.46      8.55 o 
   5   1  13       78.71       77.18      1.69 o 
   6   1  13      661.96      661.84      7.07 o 
   7   1  13       14.06       19.28      1.50 o 
   8   1  13     1959.01     1972.84     18.65 o 
   9   1  13      806.58      798.44      9.76 o 
  10   1  13     1420.93     1438.92     24.57 o 
  11   1  13      616.72      602.46     15.21 o 
 -11   2  13      586.50      579.58     14.47 o 
 -10   2  13      205.01      211.76      4.69 o 
  -9   2  13       79.99       81.53      2.33 o 
  -8   2  13      421.25      423.58      7.29 o 
  -7   2  13      440.96      425.36      6.15 o 
  -6   2  13      231.92      210.91      4.15 o 
  -5   2  13      305.26      307.17      5.82 o 
  -4   2  13      278.37      285.00      4.59 o 
  -3   2  13      789.06      781.77      9.08 o 
  -2   2  13     1395.74     1288.91     13.92 o 
  -1   2  13      802.93      734.63      7.15 o 
   0   2  13     2437.21     2235.00     18.10 o 
   1   2  13      885.27      812.93      7.50 o 
   2   2  13     1285.72     1181.06      9.71 o 
   3   2  13      782.66      765.44      6.84 o 
   4   2  13      277.84      292.25      3.60 o 
   5   2  13      320.35      312.82      3.85 o 
   6   2  13      177.80      158.53      2.42 o 
   7   2  13      471.22      462.73      5.20 o 
   8   2  13      460.44      459.43      5.79 o 
   9   2  13       73.05       74.44      1.73 o 
  10   2  13      215.38      224.01      7.30 o 
  11   2  13      601.32      588.08     14.79 o 
 -10   3  13       28.87       38.92      2.85 o 
  -9   3  13     1736.93     1824.87     25.99 o 
  -8   3  13      375.53      377.44      7.39 o 
  -7   3  13     1240.31     1272.81     15.26 o 
  -6   3  13      179.18      172.11      3.92 o 
  -5   3  13     1036.08     1003.42     12.05 o 
  -4   3  13      192.67      183.82      2.76 o 
  -3   3  13      292.66      282.94      4.24 o 
  -2   3  13     1272.14     1234.99     13.41 o 
  -1   3  13      421.87      444.97      5.53 o 
   0   3  13      223.70      255.48      3.21 o 
   1   3  13      338.22      360.45      4.04 o 
   2   3  13     1409.04     1356.15     10.42 o 
   3   3  13      343.89      319.24      3.40 o 
   4   3  13      235.59      228.89      2.98 o 
   5   3  13     1039.02     1013.49      9.17 o 
   6   3  13      213.72      224.24      3.01 o 
   7   3  13     1262.11     1286.80     12.25 o 
   8   3  13      401.10      403.88      5.42 o 
   9   3  13     1563.16     1598.82     17.84 o 
  10   3  13       40.61       52.48      1.68 o 
 -10   4  13      202.41      219.79      6.67 o 
  -9   4  13      403.13      400.44      6.55 o 
  -8   4  13      189.85      198.10      4.05 o 
  -7   4  13      724.43      682.47     10.06 o 
  -6   4  13      430.29      408.99      7.41 o 
  -5   4  13      790.57      765.38      9.56 o 
  -4   4  13      600.30      515.82      5.79 o 
  -3   4  13       69.73       75.63      2.39 o 
  -2   4  13     2739.60     2661.76     26.76 o 
  -1   4  13     2163.65     2008.93     19.94 o 
   0   4  13     4398.99     4122.89     34.73 o 
   1   4  13     2091.19     1940.20     15.03 o 
   2   4  13     2788.77     2695.91     19.36 o 
   3   4  13       50.39       54.71      1.32 o 
   4   4  13      676.12      607.24      6.09 o 
   5   4  13      834.10      819.95      7.55 o 
   6   4  13      428.45      417.34      4.94 o 
   7   4  13      692.74      670.07      7.24 o 
   8   4  13      211.34      227.29      3.04 o 
   9   4  13      346.36      346.92      4.94 o 
  10   4  13      217.84      235.59      3.78 o 
  -9   5  13      121.61      125.71      2.65 o 
  -8   5  13     1417.89     1505.04     21.91 o 
  -7   5  13      270.23      275.84      5.19 o 
  -6   5  13      671.30      675.89     10.06 o 
  -5   5  13      230.25      233.60      5.11 o 
  -4   5  13      877.06      797.30      8.75 o 
  -3   5  13      332.09      335.33      4.37 o 
  -2   5  13     1435.23     1381.70     14.18 o 
  -1   5  13      288.88      279.02      3.81 o 
   0   5  13      250.84      271.67      3.53 o 
   1   5  13      304.78      298.24      3.56 o 
   2   5  13     1339.85     1269.22      9.75 o 
   3   5  13      395.83      401.39      4.14 o 
   4   5  13      929.47      855.61      7.98 o 
   5   5  13      210.09      207.82      2.78 o 
   6   5  13      602.29      622.59      6.67 o 
   7   5  13      277.74      284.41      3.73 o 
   8   5  13     1467.88     1561.14     14.81 o 
   9   5  13      138.29      146.80      3.19 o 
  10   5  13      615.82      631.82      9.30 o 
  -9   6  13      120.75      117.45      7.43 o 
  -8   6  13      625.61      643.41     11.41 o 
  -7   6  13      768.44      801.24     12.40 o 
  -6   6  13      450.66      434.64      6.94 o 
  -5   6  13       68.27       66.25      2.36 o 
  -4   6  13      129.84      126.08      2.53 o 
  -3   6  13      557.13      543.74      6.17 o 
  -2   6  13     1004.56      970.66      9.33 o 
  -1   6  13     1730.19     1660.79     15.38 o 
   0   6  13      281.24      268.36      3.44 o 
   1   6  13     1957.19     1872.61     14.36 o 
   2   6  13     1008.56      974.46      7.91 o 
   3   6  13      599.74      602.10      5.73 o 
   4   6  13      106.04      108.36      1.86 o 
   5   6  13       64.38       64.72      1.70 o 
   6   6  13      502.00      508.93      5.84 o 
   7   6  13      775.03      796.22      8.21 o 
   8   6  13      655.23      681.47      8.14 o 
   9   6  13      125.37      119.61      3.34 o 
  -9   7  13      522.76      540.63      9.83 o 
  -8   7  13      486.06      509.84      9.88 o 
  -7   7  13      350.65      371.08      6.28 o 
  -6   7  13       95.57      106.67      2.64 o 
  -5   7  13      116.98      118.33      2.61 o 
  -4   7  13      171.83      184.60      5.00 o 
  -3   7  13      454.77      454.22      6.05 o 
  -2   7  13     1395.45     1401.72     13.86 o 
  -1   7  13      498.06      520.69      5.55 o 
   0   7  13      160.22      153.01      2.56 o 
   1   7  13      383.81      390.00      4.13 o 
   2   7  13     1415.99     1426.19     11.75 o 
   3   7  13      504.88      498.67      4.69 o 
   4   7  13      198.92      211.51      3.78 o 
   5   7  13       97.16      104.92      2.13 o 
   6   7  13      101.75      111.04      2.20 o 
   7   7  13      331.00      355.15      4.57 o 
   8   7  13      451.37      460.53      5.70 o 
   9   7  13      526.87      562.39      8.43 o 
  -8   8  13        8.25        9.04      0.95 o 
  -7   8  13      435.17      432.36      8.72 o 
  -6   8  13      287.53      317.83      7.10 o 
  -5   8  13      831.98      869.67     16.36 o 
  -4   8  13       96.99      100.58      2.37 o 
  -3   8  13      686.00      687.00      9.28 o 
  -2   8  13      416.37      415.19      5.73 o 
  -1   8  13     1376.81     1353.75     12.89 o 
   0   8  13       44.98       56.95      1.57 o 
   1   8  13     1322.65     1298.40     12.03 o 
   2   8  13      377.03      382.77      4.10 o 
   3   8  13      587.82      590.87      6.26 o 
   4   8  13      112.42      114.47      2.08 o 
   5   8  13      905.66      932.31      9.44 o 
   6   8  13      304.68      333.97      3.96 o 
   7   8  13      408.19      413.37      5.27 o 
   8   8  13        2.91        3.12      0.63 o 
  -7   9  13      210.76      227.95      6.96 o 
  -6   9  13      125.48      120.09      2.84 o 
  -5   9  13      117.48      125.39      3.09 o 
  -4   9  13      204.86      213.90      4.54 o 
  -3   9  13       24.84       20.86      1.30 o 
  -2   9  13      531.24      550.44      6.73 o 
  -1   9  13       31.51       31.69      1.93 o 
   0   9  13     1265.57     1373.90     14.14 o 
   1   9  13       25.59       28.33      1.27 o 
   2   9  13      533.67      556.13      6.27 o 
   3   9  13       24.28       22.45      1.03 o 
   4   9  13      193.17      194.30      2.64 o 
   5   9  13      126.45      125.09      2.19 o 
   6   9  13      126.47      118.68      2.46 o 
   7   9  13      243.10      264.67      4.55 o 
  -6  10  13       42.61       47.80      2.57 o 
  -5  10  13       26.90       26.41      1.35 o 
  -4  10  13       84.40       89.95      1.94 o 
  -3  10  13      137.10      145.77      2.65 o 
  -2  10  13      457.45      483.49      6.20 o 
  -1  10  13       65.80       69.63      1.47 o 
   0  10  13      296.72      301.68      3.82 o 
   1  10  13      102.02      109.34      2.01 o 
   2  10  13      526.64      552.59      6.00 o 
   3  10  13      134.49      138.82      2.51 o 
   4  10  13      118.30      126.09      2.20 o 
   5  10  13       38.95       39.38      1.52 o 
   6  10  13       24.51       28.60      2.30 o 
  -4  11  13       12.28       14.03      1.88 o 
  -3  11  13      260.52      272.34      7.66 o 
  -2  11  13      294.20      292.76      4.03 o 
  -1  11  13      673.22      710.70      8.37 o 
   0  11  13      194.69      198.47      2.76 o 
   1  11  13      640.89      676.98      8.00 o 
   2  11  13      277.38      275.13      3.74 o 
   3  11  13      281.12      286.75      4.90 o 
   0   0  14      591.40      546.13      8.04 o 
   1   0  14       34.47       24.42      1.17 o 
   2   0  14      174.55      168.67      2.71 o 
   3   0  14      447.52      469.27      5.62 o 
   4   0  14        2.10        7.93      1.13 o 
   5   0  14     2590.76     2482.75     34.44 o 
   6   0  14      375.31      348.44      5.87 o 
   7   0  14        3.75        7.33      1.23 o 
   8   0  14      499.23      516.27      8.57 o 
   9   0  14      146.30      148.67      3.23 o 
  10   0  14     2361.67     2410.91     54.76 o 
 -10   1  14      262.84      257.97      7.56 o 
  -9   1  14      178.47      202.29      4.97 o 
  -8   1  14     1238.90     1233.51     18.01 o 
  -7   1  14      404.73      435.18      7.70 o 
  -6   1  14       79.17       82.94      2.90 o 
  -5   1  14     1664.21     1576.42     21.43 o 
  -4   1  14     1519.56     1421.23     19.89 o 
  -3   1  14      554.31      530.32      6.15 o 
  -2   1  14       46.19       52.71      1.59 o 
  -1   1  14      327.85      299.90      3.78 o 
   0   1  14      556.77      587.84      6.15 o 
   1   1  14      372.48      333.49      4.08 o 
   2   1  14       92.93      100.97      2.00 o 
   3   1  14      527.66      511.83      9.05 o 
   4   1  14     1547.43     1427.36     14.30 o 
   5   1  14     1612.79     1583.62     16.22 o 
   6   1  14       79.78       79.32      5.05 o 
   7   1  14      414.64      442.33      8.32 o 
   8   1  14     1157.67     1175.87     17.32 o 
   9   1  14      212.74      249.62      5.89 o 
  10   1  14      249.33      246.25      7.41 o 
 -10   2  14      210.24      213.88      6.40 o 
  -9   2  14      539.40      559.47     10.51 o 
  -8   2  14      172.81      183.46      4.74 o 
  -7   2  14      111.89      126.89      5.05 o 
  -6   2  14      137.01      142.02      3.96 o 
  -5   2  14     1266.24     1239.86     19.09 o 
  -4   2  14      196.80      194.98      3.36 o 
  -3   2  14      706.85      705.96      8.64 o 
  -2   2  14      492.88      488.56      5.82 o 
  -1   2  14     1230.52     1188.80     11.69 o 
   0   2  14       14.31       13.76      1.02 o 
   1   2  14     1322.21     1244.54     10.14 o 
   2   2  14      400.61      401.60      4.11 o 
   3   2  14      759.99      737.23      6.61 o 
   4   2  14      240.38      257.90      3.80 o 
   5   2  14     1354.79     1376.73     12.30 o 
   6   2  14      130.50      139.77      2.25 o 
   7   2  14       95.64      102.67      2.36 o 
   8   2  14      161.20      174.94      2.99 o 
   9   2  14      557.82      572.75      7.61 o 
  10   2  14      238.01      247.60      8.59 o 
  -9   3  14      108.14      119.61      3.16 o 
  -8   3  14     1542.15     1650.00     42.59 o 
  -7   3  14      726.06      735.82     12.61 o 
  -6   3  14      290.38      275.69      6.31 o 
  -5   3  14      793.29      785.86     11.75 o 
  -4   3  14      941.87      875.22      9.72 o 
  -3   3  14      795.80      772.05      8.90 o 
  -2   3  14       65.75       77.42      2.05 o 
  -1   3  14      868.03      809.07      8.46 o 
   0   3  14      609.42      618.97      6.34 o 
   1   3  14      933.19      849.40      7.34 o 
   2   3  14       91.69      105.78      1.90 o 
   3   3  14      792.64      750.64      6.55 o 
   4   3  14      914.84      885.32      9.35 o 
   5   3  14      780.86      804.49      7.36 o 
   6   3  14      267.51      274.75      3.87 o 
   7   3  14      689.73      728.68      8.31 o 
   8   3  14     1551.25     1579.43     16.15 o 
   9   3  14       87.54       93.82      2.64 o 
  10   3  14      438.65      462.05      8.68 o 
  -9   4  14       66.46       56.99      2.65 o 
  -8   4  14      551.48      559.15     15.60 o 
  -7   4  14      187.62      186.36      4.91 o 
  -6   4  14      574.03      572.92     10.35 o 
  -5   4  14      966.79      934.50     13.40 o 
  -4   4  14      179.65      166.96      3.37 o 
  -3   4  14      366.82      400.62      5.11 o 
  -2   4  14      328.39      320.80      4.45 o 
  -1   4  14      123.64      122.76      2.54 o 
   0   4  14      506.90      513.61      7.07 o 
   1   4  14       86.97       90.67      1.64 o 
   2   4  14      351.57      326.91      3.44 o 
   3   4  14      371.19      403.65      4.05 o 
   4   4  14      163.51      154.81      2.48 o 
   5   4  14      921.95      939.54      8.32 o 
   6   4  14      627.26      656.30      7.09 o 
   7   4  14      202.02      206.41      2.87 o 
   8   4  14      566.35      572.93      6.96 o 
   9   4  14       84.28       72.94      2.12 o 
  -9   5  14      124.33      111.69      3.76 o 
  -8   5  14      905.82      905.32     23.16 o 
  -7   5  14      344.27      363.43      7.80 o 
  -6   5  14      360.42      380.77      7.44 o 
  -5   5  14      665.27      646.24     13.00 o 
  -4   5  14      491.06      465.85      7.14 o 
  -3   5  14      754.25      771.73      8.11 o 
  -2   5  14       89.65       81.16      2.02 o 
  -1   5  14     1017.51     1053.85     11.58 o 
   0   5  14        3.79        7.03      1.54 o 
   1   5  14     1073.42     1098.03      8.98 o 
   2   5  14      101.12      101.30      1.77 o 
   3   5  14      785.83      799.71      7.39 o 
   4   5  14      448.05      412.76      4.03 o 
   5   5  14      679.27      679.58      6.92 o 
   6   5  14      382.71      419.86      4.92 o 
   7   5  14      310.03      321.00      3.87 o 
   8   5  14      886.46      899.49     11.32 o 
   9   5  14       74.62       61.58      2.43 o 
  -8   6  14      488.49      507.41      9.63 o 
  -7   6  14       45.44       44.68      2.18 o 
  -6   6  14       23.12       27.90      4.26 o 
  -5   6  14      156.13      161.33      5.20 o 
  -4   6  14      814.36      770.17     13.57 o 
  -3   6  14      877.98      867.23      9.89 o 
  -2   6  14     1091.01     1066.87     12.44 o 
  -1   6  14     1003.05     1011.87      9.54 o 
   0   6  14       29.23       33.66      1.37 o 
   1   6  14      990.16      986.87      8.82 o 
   2   6  14      970.24      961.15      8.30 o 
   3   6  14      850.38      850.02      7.43 o 
   4   6  14      879.58      858.91      7.50 o 
   5   6  14      150.03      170.59      2.54 o 
   6   6  14       11.64       15.23      0.91 o 
   7   6  14       33.12       30.72      1.05 o 
   8   6  14      513.03      544.51      7.23 o 
  -8   7  14      180.85      201.42      6.16 o 
  -7   7  14       66.97       72.20      2.49 o 
  -6   7  14      117.82      121.24      3.70 o 
  -5   7  14      226.03      234.48      5.88 o 
  -4   7  14      142.51      147.48      3.18 o 
  -3   7  14      617.98      600.59      9.99 o 
  -2   7  14      544.96      552.36      6.48 o 
  -1   7  14     1352.18     1338.52     13.97 o 
   0   7  14      358.15      378.95      4.60 o 
   1   7  14     1426.43     1404.66     12.51 o 
   2   7  14      593.72      610.65      5.79 o 
   3   7  14      504.95      493.78      5.04 o 
   4   7  14      138.87      138.64      2.11 o 
   5   7  14      221.72      241.40      4.37 o 
   6   7  14      114.10      114.13      1.92 o 
   7   7  14       82.93       94.32      1.89 o 
   8   7  14      181.65      188.71      3.57 o 
  -7   8  14      452.50      491.67     12.82 o 
  -6   8  14      280.96      299.85      6.43 o 
  -5   8  14      189.66      198.08      8.58 o 
  -4   8  14      271.01      281.29      5.38 o 
  -3   8  14      991.70     1008.48     13.04 o 
  -2   8  14      383.04      401.61      6.14 o 
  -1   8  14      107.07      118.53      2.18 o 
   0   8  14       20.81       27.58      1.18 o 
   1   8  14       88.64       98.70      1.93 o 
   2   8  14      331.10      338.32      3.98 o 
   3   8  14      989.32      965.21      9.17 o 
   4   8  14      205.23      215.58      3.34 o 
   5   8  14      183.43      187.81      2.53 o 
   6   8  14      274.97      292.70      3.95 o 
   7   8  14      496.83      533.74      6.86 o 
  -6   9  14      101.59      107.32      4.02 o 
  -5   9  14        3.70        4.50      2.71 o 
  -4   9  14       67.07       67.45      1.91 o 
  -3   9  14       56.21       62.67      1.71 o 
  -2   9  14      205.36      211.60      3.40 o 
  -1   9  14      117.90      117.71      2.11 o 
   0   9  14      471.56      500.36      5.18 o 
   1   9  14      122.96      121.11      2.11 o 
   2   9  14      166.85      161.75      3.03 o 
   3   9  14       50.94       53.09      1.60 o 
   4   9  14       52.36       50.64      1.31 o 
   5   9  14        7.62        7.42      0.94 o 
   6   9  14      120.33      118.82      2.47 o 
  -3  10  14     1220.35     1243.46     20.35 o 
  -2  10  14      893.20      933.28     10.43 o 
  -1  10  14      236.88      242.35      3.98 o 
   0  10  14      908.91      958.55      9.97 o 
   1  10  14      246.81      258.82      3.35 o 
   2  10  14      860.44      888.57     10.12 o 
   3  10  14     1208.99     1234.82     12.45 o 
   4  10  14      626.64      601.48     10.62 o 
   0  11  14       82.93       84.64      2.59 o 
   1  11  14      436.32      430.20      8.04 o 
   1   0  15      561.86      541.18      5.68 o 
   2   0  15      151.49      150.76      2.49 o 
   3   0  15       28.95       27.76      1.43 o 
   4   0  15      631.31      644.89     11.59 o 
   5   0  15       85.88       60.13      2.92 o 
   6   0  15      172.30      202.46      3.66 o 
   7   0  15      211.75      184.86      4.03 o 
   8   0  15       38.96       38.41      3.01 o 
   9   0  15       55.25       54.18      2.16 o 
  -8   1  15       13.99       12.52      1.12 o 
  -7   1  15      361.27      354.26      7.94 o 
  -6   1  15      131.72      119.77      5.75 o 
  -5   1  15      320.61      321.50      8.71 o 
  -4   1  15      251.34      254.55      5.75 o 
  -3   1  15     1208.90     1187.20     12.13 o 
  -2   1  15        9.22        9.36      0.89 o 
  -1   1  15     1224.02     1179.95     10.47 o 
   0   1  15      392.57      435.16      5.00 o 
   1   1  15     1200.78     1142.40     10.45 o 
   2   1  15        3.36        5.04      0.81 o 
   3   1  15     1339.10     1302.51     12.77 o 
   4   1  15      290.18      289.31      4.50 o 
   5   1  15      375.24      372.91      4.93 o 
   6   1  15      164.42      160.29      3.89 o 
   7   1  15      329.73      321.38      5.91 o 
   8   1  15       20.84       16.55      1.16 o 
   9   1  15       12.25       17.43      1.82 o 
  -8   2  15      174.32      167.72      5.91 o 
  -7   2  15      946.45      978.11     18.19 o 
  -6   2  15      224.08      227.66      4.39 o 
  -5   2  15      488.73      481.54      9.34 o 
  -4   2  15      532.86      524.08      8.52 o 
  -3   2  15     1289.63     1256.00     13.29 o 
  -2   2  15      992.07      940.51     11.34 o 
  -1   2  15      547.58      561.72      5.86 o 
   0   2  15       12.12       13.50      1.09 o 
   1   2  15      595.22      600.35      5.77 o 
   2   2  15      907.93      859.89      7.45 o 
   3   2  15     1322.33     1297.22     11.15 o 
   4   2  15      591.66      612.30      6.14 o 
   5   2  15      487.21      494.79      5.25 o 
   6   2  15      258.14      274.48      4.14 o 
   7   2  15      930.49      935.02     12.04 o 
   8   2  15      160.78      149.81      3.20 o 
   9   2  15        2.95        5.55      1.13 o 
  -8   3  15      125.36      142.30      5.18 o 
  -7   3  15       75.27       95.66      4.58 o 
  -6   3  15      959.37      981.26     14.69 o 
  -5   3  15      216.12      208.07      5.19 o 
  -4   3  15      475.11      474.44      7.29 o 
  -3   3  15       39.89       40.47      1.51 o 
  -2   3  15       56.62       59.18      1.76 o 
  -1   3  15     1663.64     1559.93     16.78 o 
   0   3  15       29.94       22.00      1.44 o 
   1   3  15     1677.83     1569.33     12.95 o 
   2   3  15       83.56       83.91      1.60 o 
   3   3  15       44.70       42.35      1.23 o 
   4   3  15      470.32      486.02      5.00 o 
   5   3  15      230.09      229.57      2.96 o 
   6   3  15      841.06      868.62      9.23 o 
   7   3  15       75.91       93.15      2.03 o 
   8   3  15      117.54      121.53      2.45 o 
   9   3  15      167.33      174.38      4.60 o 
  -7   4  15       12.37       12.60      1.27 o 
  -6   4  15       77.02       79.40      3.06 o 
  -5   4  15      774.80      743.72     12.84 o 
  -4   4  15      934.46      942.89     12.50 o 
  -3   4  15      854.43      826.76     11.82 o 
  -2   4  15      136.95      136.49      2.82 o 
  -1   4  15      341.63      368.43      5.12 o 
   0   4  15      219.30      230.41      3.17 o 
   1   4  15      331.35      353.59      3.83 o 
   2   4  15      171.51      168.46      2.24 o 
   3   4  15      914.96      870.93      7.61 o 
   4   4  15      883.72      921.01      8.34 o 
   5   4  15      729.13      731.21      7.55 o 
   6   4  15       93.42       94.07      1.86 o 
   7   4  15       12.42       13.93      0.91 o 
   8   4  15      169.14      178.05      3.04 o 
  -8   5  15       15.01       14.43      1.33 o 
  -7   5  15      791.21      808.01     20.12 o 
  -6   5  15        0.76        2.70      1.11 o 
  -5   5  15      559.67      583.51     11.60 o 
  -4   5  15      812.48      799.26     10.80 o 
  -3   5  15     1796.50     1784.75     23.51 o 
  -2   5  15       32.43       31.08      1.63 o 
  -1   5  15      674.89      682.30      9.97 o 
   0   5  15      234.08      239.84      3.27 o 
   1   5  15      643.97      629.25      6.37 o 
   2   5  15       26.44       23.09      1.16 o 
   3   5  15     1800.67     1836.14     15.44 o 
   4   5  15      786.58      783.95      7.10 o 
   5   5  15      616.80      657.71      6.84 o 
   6   5  15        0.58        2.87      0.67 o 
   7   5  15      832.03      869.10      9.78 o 
   8   5  15       13.78       13.08      0.99 o 
  -7   6  15      144.50      136.66      3.44 o 
  -6   6  15      372.09      362.58      7.52 o 
  -5   6  15      192.76      181.15      4.80 o 
  -4   6  15     1183.83     1211.66     22.17 o 
  -3   6  15      230.69      238.41      4.29 o 
  -2   6  15      247.35      268.30      4.04 o 
  -1   6  15        2.49        5.21      0.83 o 
   0   6  15       54.97       67.65      1.56 o 
   1   6  15        2.19        5.30      0.82 o 
   2   6  15      180.85      198.55      2.79 o 
   3   6  15      213.97      234.83      2.83 o 
   4   6  15     1239.02     1282.33     11.49 o 
   5   6  15      199.37      189.14      2.65 o 
   6   6  15      422.72      421.52      4.84 o 
   7   6  15      130.05      124.01      3.55 o 
  -6   7  15     1658.38     1642.63     27.81 o 
  -5   7  15      105.23      116.91      3.50 o 
  -4   7  15      626.93      654.59     10.23 o 
  -3   7  15      245.86      264.25      5.19 o 
  -2   7  15      432.18      440.28      6.61 o 
  -1   7  15      784.84      826.03      8.93 o 
   0   7  15      154.43      150.59      2.57 o 
   1   7  15      735.33      769.82      7.85 o 
   2   7  15      409.82      423.48      4.51 o 
   3   7  15      208.47      216.38      3.18 o 
   4   7  15      588.68      630.93      6.07 o 
   5   7  15      120.27      123.60      2.39 o 
   6   7  15     1564.24     1607.96     16.99 o 
  -5   8  15      361.83      385.99      7.62 o 
  -4   8  15        3.13        6.94      2.47 o 
  -3   8  15      514.29      510.30      7.12 o 
  -2   8  15       69.62       68.26      1.89 o 
  -1   8  15      349.10      354.16      4.75 o 
   0   8  15      387.34      410.42      5.40 o 
   1   8  15      323.81      333.81      3.94 o 
   2   8  15       62.30       58.99      1.39 o 
   3   8  15      537.08      541.25      8.75 o 
   4   8  15       11.65       11.27      0.85 o 
   5   8  15      336.39      367.63      5.88 o 
  -4   9  15      987.52     1053.35     18.18 o 
  -3   9  15     1184.61     1210.79     37.74 o 
  -2   9  15      229.45      224.34      3.23 o 
  -1   9  15      152.17      149.97      2.50 o 
   0   9  15      222.63      244.28      3.45 o 
   1   9  15      199.39      197.17      2.72 o 
   2   9  15      283.78      280.06      3.50 o 
   3   9  15     1217.73     1225.27     15.21 o 
   4   9  15      906.88      941.93     13.23 o 
   0   0  16      185.35      190.11      4.17 o 
   1   0  16       45.46       60.68      1.60 o 
   2   0  16      404.54      372.61      4.54 o 
   3   0  16       25.06       21.85      1.08 o 
   4   0  16      557.39      578.46      8.66 o 
   5   0  16       84.93       90.01      3.63 o 
   6   0  16      528.64      501.62     13.37 o 
   7   0  16     1089.54     1066.02     29.68 o 
   8   0  16       11.62       14.24      2.50 o 
  -7   1  16       37.90       43.54      3.23 o 
  -6   1  16      923.89      947.05     14.44 o 
  -5   1  16       97.30      106.24      3.92 o 
  -4   1  16       81.14       89.82      3.27 o 
  -3   1  16       33.94       20.30      1.11 o 
  -2   1  16      265.06      219.60      3.25 o 
  -1   1  16      157.03      143.46      2.48 o 
   0   1  16      209.04      228.96      3.30 o 
   1   1  16      127.61      119.54      2.25 o 
   2   1  16      299.68      252.44      3.46 o 
   3   1  16       40.72       26.30      1.20 o 
   4   1  16       80.51       87.76      3.34 o 
   5   1  16       94.64       86.88      3.58 o 
   6   1  16      906.10      927.18     17.38 o 
   7   1  16       29.15       29.84      1.97 o 
  -7   2  16       54.34       63.13      2.43 o 
  -6   2  16      421.10      386.11      6.78 o 
  -5   2  16       61.52       65.49      3.10 o 
  -4   2  16       23.43       22.80      1.94 o 
  -3   2  16      389.43      386.52      5.63 o 
  -2   2  16      264.08      235.94      5.14 o 
  -1   2  16      322.72      335.11      4.20 o 
   0   2  16      596.16      615.45      8.23 o 
   1   2  16      294.31      300.19      3.91 o 
   2   2  16      270.56      257.08      3.49 o 
   3   2  16      333.12      329.40      4.69 o 
   4   2  16       19.11       22.73      1.23 o 
   5   2  16       72.44       80.18      4.28 o 
   6   2  16      385.05      358.20      6.22 o 
   7   2  16       60.07       68.03      2.01 o 
  -6   3  16      361.00      345.89      5.16 o 
  -5   3  16      254.98      299.91      7.47 o 
  -4   3  16      284.46      287.23      7.03 o 
  -3   3  16      564.78      567.49      8.19 o 
  -2   3  16       70.39       79.35      1.75 o 
  -1   3  16       98.57       95.56      1.95 o 
   0   3  16      425.27      465.21      5.15 o 
   1   3  16      109.51      104.69      1.99 o 
   2   3  16       56.97       66.39      1.58 o 
   3   3  16      575.98      592.69      7.50 o 
   4   3  16      262.11      264.52      3.13 o 
   5   3  16      265.32      313.18      3.66 o 
   6   3  16      324.09      315.85      4.23 o 
   7   3  16       66.56       91.01      2.56 o 
  -6   4  16       25.34       26.12      1.53 o 
  -5   4  16       32.39       36.78      1.74 o 
  -4   4  16      181.84      201.65      4.34 o 
  -3   4  16       12.72       15.31      1.40 o 
  -2   4  16      720.43      698.92      7.77 o 
  -1   4  16      664.28      665.25      7.88 o 
   0   4  16       42.86       37.61      1.32 o 
   1   4  16      716.93      727.07      7.29 o 
   2   4  16      719.85      686.84      6.91 o 
   3   4  16        7.05        8.93      0.81 o 
   4   4  16      209.03      236.36      2.71 o 
   5   4  16       50.23       54.63      1.28 o 
   6   4  16       35.41       34.78      1.39 o 
   7   4  16      106.55       96.99      3.88 o 
  -6   5  16       67.99       67.35      2.33 o 
  -5   5  16      482.24      463.03      9.17 o 
  -4   5  16       19.99       23.26      1.51 o 
  -3   5  16      132.09      139.19      3.58 o 
  -2   5  16       80.25       77.32      2.31 o 
  -1   5  16       35.97       39.69      1.32 o 
   0   5  16       34.31       24.53      1.13 o 
   1   5  16       37.38       40.03      1.58 o 
   2   5  16      102.06       98.08      1.73 o 
   3   5  16      102.43      110.13      1.92 o 
   4   5  16       12.10       15.58      0.79 o 
   5   5  16      549.55      526.39      5.40 o 
   6   5  16       56.51       59.76      2.08 o 
  -5   6  16      519.00      535.78     10.41 o 
  -4   6  16      250.73      245.92      8.65 o 
  -3   6  16      888.94      912.17     11.94 o 
  -2   6  16      645.50      661.34     11.46 o 
  -1   6  16       25.04       29.66      1.24 o 
   0   6  16     1985.15     2215.91     23.94 o 
   1   6  16       39.32       48.26      1.32 o 
   2   6  16      636.15      644.80      6.59 o 
   3   6  16      933.72      957.52     10.09 o 
   4   6  16      239.00      231.74      3.92 o 
   5   6  16      473.42      480.47      5.27 o 
   6   6  16      145.66      165.16      5.24 o 
  -5   7  16      106.28      115.45      4.15 o 
  -4   7  16      508.44      516.07      7.97 o 
  -3   7  16      270.21      284.00      5.06 o 
  -2   7  16      481.25      521.46      6.37 o 
  -1   7  16       15.31       20.12      1.23 o 
   0   7  16      464.99      477.30      5.03 o 
   1   7  16       15.16       20.07      0.94 o 
   2   7  16      493.67      527.09      5.94 o 
   3   7  16      275.18      285.40      3.92 o 
   4   7  16      550.92      547.00      8.38 o 
   5   7  16      128.70      141.07      2.56 o 
  -3   8  16      336.34      355.37      7.01 o 
  -2   8  16      556.79      572.47      7.53 o 
  -1   8  16      796.72      845.85     10.66 o 
   0   8  16       15.57       19.47      0.94 o 
   1   8  16      842.86      895.18     10.18 o 
   2   8  16      695.27      723.33      9.37 o 
   3   8  16      322.92      342.84      4.81 o 
   1   0  17     1948.44     1921.87     18.50 o 
   2   0  17     1343.15     1320.58     13.66 o 
   3   0  17      585.27      632.04      7.03 o 
   4   0  17       88.07       89.64      3.40 o 
   5   0  17        1.30        2.00      1.25 o 
   6   0  17     1822.00     1841.21     43.65 o 
  -6   1  17      383.21      394.45     11.14 o 
  -5   1  17      860.14      893.57     16.33 o 
  -4   1  17      266.95      254.73      6.20 o 
  -3   1  17      220.28      211.06      3.89 o 
  -2   1  17      427.99      446.42      5.36 o 
  -1   1  17      825.67      854.75      9.32 o 
   0   1  17     2517.23     2491.37     24.78 o 
   1   1  17      823.59      858.03      9.36 o 
   2   1  17      418.77      429.52      5.24 o 
   3   1  17      252.77      244.96      3.79 o 
   4   1  17      256.65      256.35      5.79 o 
   5   1  17      880.69      917.62     14.71 o 
   6   1  17      454.95      506.74      9.85 o 
  -5   2  17       56.85       56.57      1.87 o 
  -4   2  17       27.84       25.70      2.00 o 
  -3   2  17     1098.87     1120.79     15.98 o 
  -2   2  17      390.55      381.09      5.17 o 
  -1   2  17      306.18      298.63      6.83 o 
   0   2  17     1767.48     1827.83     18.49 o 
   1   2  17      342.68      343.49      4.45 o 
   2   2  17      360.35      347.37      4.67 o 
   3   2  17     1055.81     1094.79     12.50 o 
   4   2  17       29.25       28.52      1.37 o 
   5   2  17       58.89       62.84      2.09 o 
   6   2  17      233.08      245.48      7.54 o 
  -5   3  17      644.05      623.55      9.34 o 
  -4   3  17      109.63      116.66      4.19 o 
  -3   3  17       25.31       27.13      1.64 o 
  -2   3  17       95.36       95.52      2.45 o 
  -1   3  17      887.65      928.21      9.88 o 
   0   3  17     1930.94     1960.86     18.05 o 
   1   3  17      930.06      971.68     10.34 o 
   2   3  17       87.80       88.03      1.83 o 
   3   3  17       33.64       38.31      1.35 o 
   4   3  17       92.08       95.16      2.27 o 
   5   3  17      643.25      643.16      9.94 o 
   6   3  17      288.52      320.84      6.52 o 
  -5   4  17      222.78      226.21      4.94 o 
  -4   4  17       80.81       69.89      3.51 o 
  -3   4  17       65.94       79.04      2.05 o 
  -2   4  17      666.55      660.75      7.98 o 
  -1   4  17      534.02      547.20      6.19 o 
   0   4  17      575.66      578.71      6.52 o 
   1   4  17      451.28      460.44      4.96 o 
   2   4  17      616.04      623.65      6.35 o 
   3   4  17       52.60       66.16      2.14 o 
   4   4  17      111.36       99.82      2.84 o 
   5   4  17      241.48      244.31      7.54 o 
  -4   5  17      129.07      126.17      3.29 o 
  -3   5  17      191.22      201.93      3.38 o 
  -2   5  17        2.66        3.36      0.81 o 
  -1   5  17       50.72       50.86      1.51 o 
   0   5  17        1.90        3.01      0.61 o 
   1   5  17       79.59       80.79      1.87 o 
   2   5  17        4.11        3.12      0.61 o 
   3   5  17      189.23      208.54      2.79 o 
   4   5  17      156.18      148.31      2.28 o 
   5   5  17      151.78      144.27      4.70 o 
  -4   6  17      272.42      279.61      7.83 o 
  -3   6  17      343.86      355.88      9.76 o 
  -2   6  17      125.41      126.30      2.63 o 
  -1   6  17      194.27      193.71      2.94 o 
   0   6  17      142.44      157.34      6.22 o 
   1   6  17      215.19      219.47      3.12 o 
   2   6  17      129.31      133.85      2.23 o 
   3   6  17      372.76      374.13      5.19 o 
  -1   7  17      246.42      267.08      4.49 o 
   0   7  17      418.12      431.81      8.42 o 
   1   7  17      231.18      232.29      7.37 o 
   0   0  18     1378.30     1516.55     21.56 o 
   1   0  18       33.27       39.90      1.35 o 
   2   0  18      178.71      186.11      3.23 o 
   3   0  18      163.83      167.33      4.30 o 
  -3   1  18       39.22       38.25      1.63 o 
  -2   1  18      132.35      136.43      2.69 o 
  -1   1  18      286.06      292.06      3.63 o 
   0   1  18      188.56      191.95      2.71 o 
   1   1  18      265.97      266.83      3.75 o 
   2   1  18      116.55      127.17      1.99 o 
   3   1  18       32.23       34.65      1.31 o 
   4   1  18      724.78      753.97     13.70 o 
  -4   2  18      772.40      794.32     19.74 o 
  -3   2  18       61.88       66.45      2.51 o 
  -2   2  18      122.39      150.65      2.90 o 
  -1   2  18     1320.70     1348.26     16.65 o 
   0   2  18      392.77      423.83      4.89 o 
   1   2  18     1357.76     1390.66     14.00 o 
   2   2  18       86.71      110.19      2.23 o 
   3   2  18       74.14       78.66      2.17 o 
  -3   3  18      896.04      912.26     16.13 o 
  -2   3  18        0.78        2.52      0.72 o 
  -1   3  18      165.20      180.50      3.62 o 
   0   3  18      119.32      132.63      3.83 o 
   1   3  18      144.69      157.97      2.49 o 
   2   3  18        1.12        2.55      0.53 o 
   3   3  18      914.82      921.43     23.51 o 
  -3   4  18      414.29      427.52     11.79 o 
  -1   4  18      295.88      299.72      5.37 o 
   0   4  18     1225.03     1303.99     19.56 o 
   1   4  18      343.51      362.88     10.38 o 
   2   4  18      433.79      454.98     12.04 o 
   3   4  18      430.75      430.14     11.58 o 
  -1   5  18       94.59      100.44      4.02 o 
   0   5  18      255.81      286.78      4.80 o 
   1   5  18       93.63      103.06      3.77 o 
                                                 
